# Supplementary material for: Redetermination and absolute configuration of (+)-7-epiclusianone
Source: Acta Crystallogr Sect E Struct Rep Online. 2012 Oct 27;68(Pt 11):o3222–3. doi: 10.1107/S1600536812043784 (PMC3515307; doi:10.1107/S1600536812043784)
Supplement: Supplementary file 1 [file e-68-o3222-sup1.cif]

##############################################################################
#                                                                            #
# This CIF contains the data in a paper accepted for publication in          #
# Acta Crystallographica Section E. It conforms to the requirements of       #
# Notes for Authors for Acta Crystallographica Section E, and has been       #
# peer reviewed under the auspices of the IUCr Commission on Journals.       #
#                                                                            #
# Full details of the Crystallographic Information File format               #
# are given in the paper "The Crystallographic Information File (CIF):       #
# a New Standard Archive File for Crystallography" by S. R. Hall, F. H.      #
# Allen and I. D. Brown [Acta Cryst. (1991), A47, 655-685].                  #
#                                                                            #
# The current version of the core CIF dictionary is obtainable from          #
# ftp://ftp.iucr.org/pub/cif_core.dic.                                       #
#                                                                            #
# Software is freely available for graphical display of the structure(s)     #
# in this CIF. For information consult the CIF software page                 #
# http://www.iucr.org/resources/cif/software.                                #
#                                                                            #
# This file may be used for bona fide research purposes within the           #
# scientific community so long as proper attribution is given to the journal # 
# article from which it was obtained.                                        #
#                                                                            #
##############################################################################
data_global
_audit_creation_method     SHELXL-97
_journal_date_recd_electronic     2012-10-19
_journal_date_accepted     2012-10-22
_journal_name_full     'Acta Crystallographica, Section E'
_journal_year     2012
_journal_volume     68
_journal_issue     11
_journal_page_first     o3222
_journal_page_last     o3223
_journal_paper_category     QO
_journal_paper_doi     10.1107/S1600536812043784
_journal_coeditor_code     HB6978
_publ_contact_author
;
Omar E. Christian
Department of Chemistry
McNeese State University
Lake Charles
LA 70609
USA
;
_publ_contact_author_email     'ochristian@mcneese.edu '
_publ_contact_author_fax     '337-475-5950'
_publ_contact_author_phone     '337-562-4167'
_publ_section_title
;
Redetermination and absolute configuration of (+)-7-epiclusianone
;
loop_
    _publ_author_name
    _publ_author_footnote
    _publ_author_address
    'Christian, Omar E.' .
;
Department of Chemistry
McNeese State University
Lake Charles
LA 70609
USA
;
    'Fronczek, Frank R.' .
;    Department of Chemistry
     Louisiana State University
     Baton Rouge
     LA 70803-1804
     USA
;
    'Ky, Khoa' .
;
Department of Chemistry
McNeese State University
Lake Charles
LA 70609
USA
;
    'Pradhan, Shreedu' .
;
Department of Chemistry
McNeese State University
Lake Charles
LA 70609
USA
;
    'Manandhar, Anjela' .
;
Department of Chemistry
McNeese State University
Lake Charles
LA 70609
USA
;
    'Richmond, Cecilia' .
;
Louisiana Environmental Research Center
McNeese State University
Lake Charles
LA 70609
USA
;
data_I
_audit_creation_method     SHELXL-97
_chemical_name_systematic
;
3-benzoyl-4-hydroxy-6,6-dimethyl-1,5,7-tris(3-methylbut-2-
enyl)bicyclo[3.3.1]non-3-ene-2,9-dione
;
_chemical_name_common     '7-epiclusianone'
_chemical_formula_moiety     'C33 H42 O4'
_chemical_formula_sum     'C33 H42 O4'
_chemical_formula_iupac     'C33 H42 O4'
_chemical_formula_weight     502.67
_chemical_melting_point     ?
_symmetry_cell_setting     orthorhombic
_symmetry_space_group_name_H-M     'P 21 21 21'
_symmetry_space_group_name_Hall     'P 2ac 2ab'
loop_
    _symmetry_equiv_pos_as_xyz
    'x, y, z'
    '-x+1/2, -y, z+1/2'
    '-x, y+1/2, -z+1/2'
    'x+1/2, -y+1/2, -z'
_cell_length_a     8.6177(4)
_cell_length_b     12.4157(6)
_cell_length_c     26.8632(13)
_cell_angle_alpha     90
_cell_angle_beta     90
_cell_angle_gamma     90
_cell_volume     2874.2(2)
_cell_formula_units_Z     4
_cell_measurement_reflns_used     9866
_cell_measurement_theta_min     6.10
_cell_measurement_theta_max     68.69
_cell_measurement_temperature     90.0(5)
_exptl_crystal_description     'fragment'
_exptl_crystal_colour     'colourless'
_exptl_crystal_size_max     0.25
_exptl_crystal_size_mid     0.24
_exptl_crystal_size_min     0.16
_exptl_crystal_density_diffrn     1.162
_exptl_crystal_density_meas     ?
_exptl_crystal_density_method     'not measured'
_exptl_crystal_F_000     1088
_exptl_absorpt_coefficient_mu     0.586
_exptl_absorpt_correction_type     multi-scan
_exptl_absorpt_process_details     '(SADABS; Sheldrick, 2004)'
_exptl_absorpt_correction_T_min     0.8241
_exptl_absorpt_correction_T_max     0.8893
_exptl_special_details     ?
_diffrn_ambient_temperature     90.0(5)
_diffrn_radiation_type     CuK\a
_diffrn_radiation_wavelength     1.54184
_diffrn_radiation_source     'I\mS microfocus'
_diffrn_radiation_monochromator     'QUAZAR multilayer optics'
_diffrn_measurement_device_type     'Bruker Kappa APEXII CCD DUO'
_diffrn_measurement_method     '\f and \w scans'
_diffrn_detector_area_resol_mean     ?
_diffrn_reflns_number     17192
_diffrn_reflns_av_R_equivalents     0.0286
_diffrn_reflns_av_sigmaI/netI     0.0219
_diffrn_reflns_theta_min     6.10
_diffrn_reflns_theta_max     69.02
_diffrn_reflns_theta_full     67.00
_diffrn_measured_fraction_theta_max     0.974
_diffrn_measured_fraction_theta_full     0.987
_diffrn_reflns_limit_h_min     -7
_diffrn_reflns_limit_h_max     10
_diffrn_reflns_limit_k_min     -14
_diffrn_reflns_limit_k_max     14
_diffrn_reflns_limit_l_min     -26
_diffrn_reflns_limit_l_max     32
_refine_special_details
;
Refinement of <i>F</i>^2^ against ALL reflections. The weighted <i>R</i>-factor
<i>wR</i> and goodness of fit <i>S</i> are based on <i>F</i>^2^, conventional
<i>R</i>-factors <i>R</i> are based on <i>F</i>, with <i>F</i> set to zero for
negative <i>F</i>^2^. The threshold expression of <i>F</i>^2^ >
\s(<i>F</i>^2^) is used only for calculating <i>R</i>-factors(gt) <i>etc</i>.
and is not relevant to the choice of reflections for refinement.
<i>R</i>-factors based on <i>F</i>^2^ are statistically about twice as large
as those based on <i>F</i>, and <i>R</i>- factors based on ALL data will be
even larger.
;
_reflns_number_total     5171
_reflns_number_gt     5131
_reflns_threshold_expression     I>2\s(I)
_refine_ls_structure_factor_coef     Fsqd
_refine_ls_matrix_type     full
_refine_ls_R_factor_all     0.0281
_refine_ls_R_factor_gt     0.0279
_refine_ls_wR_factor_gt     0.0734
_refine_ls_wR_factor_ref     0.0735
_refine_ls_goodness_of_fit_ref     1.026
_refine_ls_restrained_S_all     1.026
_refine_ls_number_reflns     5171
_refine_ls_number_parameters     345
_refine_ls_number_restraints     0
_refine_ls_hydrogen_treatment     mixed
_refine_ls_weighting_scheme     calc
_refine_ls_weighting_details
         'calc w=1/[\s^2^(Fo^2^)+(0.0421P)^2^+0.5041P] where P=(Fo^2^+2Fc^2^)/3'
_atom_sites_solution_hydrogens     geom
_atom_sites_solution_primary     direct
_atom_sites_solution_secondary     difmap
_refine_ls_shift/su_max     0.001
_refine_ls_shift/su_mean     0.000
_refine_diff_density_max     0.215
_refine_diff_density_min     -0.135
_refine_ls_extinction_method     none
_refine_ls_extinction_coef     ?
_refine_ls_abs_structure_details     'Flack (1983), 2200 Friedel pairs'
_refine_ls_abs_structure_Flack     0.04(12)
loop_
    _atom_type_symbol
    _atom_type_description
    _atom_type_scat_dispersion_real
    _atom_type_scat_dispersion_imag
    _atom_type_scat_source
    'C' 'C' 0.0181 0.0091
                         'International Tables Vol C Tables 4.2.6.8 and 6.1.1.4'
    'H' 'H' 0.0000 0.0000
                         'International Tables Vol C Tables 4.2.6.8 and 6.1.1.4'
    'O' 'O' 0.0492 0.0322
                         'International Tables Vol C Tables 4.2.6.8 and 6.1.1.4'
_computing_data_collection     'APEX2 (Bruker, 2006)'
_computing_cell_refinement     'SAINT (Bruker, 2006)'
_computing_data_reduction     'SAINT (Bruker, 2006)'
_computing_structure_solution     'SHELXS97 (Sheldrick, 2008)'
_computing_structure_refinement     'SHELXL97 (Sheldrick, 2008)'
_computing_molecular_graphics     'ORTEP-3 for Windows (Farrugia, 1997)'
_computing_publication_material     'SHELXTL (Sheldrick, 2008)'
loop_
    _atom_site_type_symbol
    _atom_site_label
    _atom_site_fract_x
    _atom_site_fract_y
    _atom_site_fract_z
    _atom_site_U_iso_or_equiv
    _atom_site_adp_type
    _atom_site_calc_flag
    _atom_site_refinement_flags
    _atom_site_occupancy
    _atom_site_symmetry_multiplicity
    _atom_site_disorder_assembly
    _atom_site_disorder_group
    O O1 0.38204(9) 0.57722(6) 0.55937(3) 0.02174(17) Uani d . 1 1 . .
    O O2 0.19699(9) 0.30231(6) 0.66019(3) 0.02165(18) Uani d . 1 1 . .
    H H2O 0.1128(18) 0.3151(13) 0.6345(6) 0.032 Uiso d . 1 1 . .
    O O3 0.55907(10) 0.53739(7) 0.71815(3) 0.02443(18) Uani d . 1 1 . .
    O O4 0.02182(10) 0.37865(7) 0.59833(3) 0.02514(19) Uani d . 1 1 . .
    C C1 0.53797(13) 0.53245(9) 0.62906(4) 0.0180(2) Uani d . 1 1 . .
    C C2 0.38730(13) 0.52889(8) 0.59874(4) 0.0171(2) Uani d . 1 1 . .
    C C3 0.26005(13) 0.46092(9) 0.61697(4) 0.0180(2) Uani d . 1 1 . .
    C C4 0.29307(13) 0.38075(9) 0.65168(4) 0.0177(2) Uani d . 1 1 . .
    C C5 0.43928(13) 0.37919(9) 0.68338(4) 0.0190(2) Uani d . 1 1 . .
    C C6 0.56654(13) 0.29794(9) 0.66112(4) 0.0209(2) Uani d . 1 1 . .
    C C7 0.61814(14) 0.33294(9) 0.60776(4) 0.0204(2) Uani d . 1 1 . .
    H H7 0.7201 0.2961 0.6026 0.024 Uiso calc R 1 1 . .
    C C8 0.65687(13) 0.45420(9) 0.60513(4) 0.0205(2) Uani d . 1 1 . .
    H H8A 0.6689 0.4742 0.5697 0.025 Uiso calc R 1 1 . .
    H H8B 0.7585 0.4656 0.6215 0.025 Uiso calc R 1 1 . .
    C C9 0.51344(13) 0.49077(9) 0.68128(4) 0.0184(2) Uani d . 1 1 . .
    C C10 0.10833(13) 0.45927(9) 0.59317(4) 0.0197(2) Uani d . 1 1 . .
    C C11 0.04524(13) 0.55219(10) 0.56511(4) 0.0218(2) Uani d . 1 1 . .
    C C12 -0.05267(14) 0.53185(12) 0.52473(5) 0.0291(3) Uani d . 1 1 . .
    H H12 -0.0719 0.4599 0.5144 0.035 Uiso calc R 1 1 . .
    C C13 -0.12146(17) 0.61707(14) 0.49996(5) 0.0397(4) Uani d . 1 1 . .
    H H13 -0.1865 0.6034 0.4721 0.048 Uiso calc R 1 1 . .
    C C14 -0.09644(17) 0.72184(14) 0.51530(6) 0.0431(4) Uani d . 1 1 . .
    H H14 -0.1446 0.7799 0.4982 0.052 Uiso calc R 1 1 . .
    C C15 -0.00110(17) 0.74202(12) 0.55568(6) 0.0399(3) Uani d . 1 1 . .
    H H15 0.0150 0.8140 0.5665 0.048 Uiso calc R 1 1 . .
    C C16 0.07115(15) 0.65772(10) 0.58051(5) 0.0288(3) Uani d . 1 1 . .
    H H16 0.1379 0.6720 0.6079 0.035 Uiso calc R 1 1 . .
    C C17 0.50800(15) 0.18136(9) 0.66151(4) 0.0245(3) Uani d . 1 1 . .
    H H17A 0.5839 0.1349 0.6449 0.037 Uiso calc R 1 1 . .
    H H17B 0.4085 0.1773 0.6439 0.037 Uiso calc R 1 1 . .
    H H17C 0.4942 0.1574 0.6960 0.037 Uiso calc R 1 1 . .
    C C18 0.71138(14) 0.30162(11) 0.69510(5) 0.0268(3) Uani d . 1 1 . .
    H H18A 0.6842 0.2745 0.7282 0.040 Uiso calc R 1 1 . .
    H H18B 0.7482 0.3761 0.6978 0.040 Uiso calc R 1 1 . .
    H H18C 0.7934 0.2566 0.6808 0.040 Uiso calc R 1 1 . .
    C C19 0.39058(15) 0.35180(10) 0.73731(4) 0.0241(3) Uani d . 1 1 . .
    H H19A 0.3508 0.2770 0.7384 0.029 Uiso calc R 1 1 . .
    H H19B 0.4828 0.3557 0.7592 0.029 Uiso calc R 1 1 . .
    C C20 0.26812(16) 0.42675(11) 0.75676(4) 0.0268(3) Uani d . 1 1 . .
    H H20 0.2918 0.5014 0.7552 0.032 Uiso calc R 1 1 . .
    C C21 0.13033(16) 0.40148(11) 0.77591(4) 0.0282(3) Uani d . 1 1 . .
    C C22 0.02230(18) 0.48786(12) 0.79411(6) 0.0406(3) Uani d . 1 1 . .
    H H22A 0.0692 0.5587 0.7883 0.061 Uiso calc R 1 1 . .
    H H22B 0.0035 0.4781 0.8298 0.061 Uiso calc R 1 1 . .
    H H22C -0.0763 0.4831 0.7761 0.061 Uiso calc R 1 1 . .
    C C23 0.07067(16) 0.28880(12) 0.78242(5) 0.0350(3) Uani d . 1 1 . .
    H H23A 0.1448 0.2378 0.7680 0.052 Uiso calc R 1 1 . .
    H H23B -0.0297 0.2816 0.7656 0.052 Uiso calc R 1 1 . .
    H H23C 0.0579 0.2734 0.8180 0.052 Uiso calc R 1 1 . .
    C C24 0.51574(14) 0.29320(9) 0.56401(4) 0.0210(2) Uani d . 1 1 . .
    H H24A 0.5060 0.2138 0.5656 0.025 Uiso calc R 1 1 . .
    H H24B 0.4105 0.3245 0.5672 0.025 Uiso calc R 1 1 . .
    C C25 0.58384(15) 0.32466(9) 0.51460(4) 0.0241(3) Uani d . 1 1 . .
    H H25 0.6906 0.3082 0.5102 0.029 Uiso calc R 1 1 . .
    C C26 0.51463(16) 0.37244(9) 0.47629(4) 0.0251(3) Uani d . 1 1 . .
    C C27 0.34689(16) 0.40573(10) 0.47428(5) 0.0288(3) Uani d . 1 1 . .
    H H27A 0.2939 0.3815 0.5046 0.043 Uiso calc R 1 1 . .
    H H27B 0.2974 0.3730 0.4451 0.043 Uiso calc R 1 1 . .
    H H27C 0.3401 0.4843 0.4718 0.043 Uiso calc R 1 1 . .
    C C28 0.60348(19) 0.39918(11) 0.42989(5) 0.0356(3) Uani d . 1 1 . .
    H H28A 0.7113 0.3754 0.4336 0.053 Uiso calc R 1 1 . .
    H H28B 0.6010 0.4772 0.4244 0.053 Uiso calc R 1 1 . .
    H H28C 0.5562 0.3624 0.4014 0.053 Uiso calc R 1 1 . .
    C C29 0.60306(14) 0.64717(9) 0.62838(4) 0.0211(2) Uani d . 1 1 . .
    H H29A 0.6948 0.6507 0.6505 0.025 Uiso calc R 1 1 . .
    H H29B 0.6378 0.6647 0.5942 0.025 Uiso calc R 1 1 . .
    C C30 0.48630(14) 0.72998(9) 0.64493(4) 0.0213(2) Uani d . 1 1 . .
    H H30 0.4012 0.7045 0.6641 0.026 Uiso calc R 1 1 . .
    C C31 0.48995(14) 0.83484(9) 0.63557(4) 0.0218(2) Uani d . 1 1 . .
    C C32 0.36423(15) 0.90856(10) 0.65404(5) 0.0280(3) Uani d . 1 1 . .
    H H32A 0.2827 0.8659 0.6701 0.042 Uiso calc R 1 1 . .
    H H32B 0.3199 0.9483 0.6259 0.042 Uiso calc R 1 1 . .
    H H32C 0.4080 0.9595 0.6781 0.042 Uiso calc R 1 1 . .
    C C33 0.62042(16) 0.88899(10) 0.60776(5) 0.0275(3) Uani d . 1 1 . .
    H H33A 0.6857 0.9288 0.6313 0.041 Uiso calc R 1 1 . .
    H H33B 0.5772 0.9389 0.5831 0.041 Uiso calc R 1 1 . .
    H H33C 0.6831 0.8344 0.5908 0.041 Uiso calc R 1 1 . .
loop_
    _atom_site_aniso_label
    _atom_site_aniso_U_11
    _atom_site_aniso_U_22
    _atom_site_aniso_U_33
    _atom_site_aniso_U_12
    _atom_site_aniso_U_13
    _atom_site_aniso_U_23
    O1 0.0240(4) 0.0205(4) 0.0207(4) -0.0005(3) 0.0017(3) 0.0040(3)
    O2 0.0212(4) 0.0193(4) 0.0244(4) -0.0034(3) 0.0001(3) 0.0034(3)
    O3 0.0267(4) 0.0254(4) 0.0211(4) -0.0026(3) -0.0026(3) -0.0038(3)
    O4 0.0198(4) 0.0214(4) 0.0342(5) -0.0033(3) -0.0018(3) 0.0030(4)
    C1 0.0181(5) 0.0161(5) 0.0198(5) 0.0000(4) 0.0021(4) -0.0011(4)
    C2 0.0205(5) 0.0139(5) 0.0170(5) 0.0028(4) 0.0026(4) -0.0016(4)
    C3 0.0190(5) 0.0169(5) 0.0181(5) 0.0008(4) 0.0013(4) -0.0013(4)
    C4 0.0200(5) 0.0158(5) 0.0173(5) 0.0002(4) 0.0037(4) -0.0032(4)
    C5 0.0213(5) 0.0193(5) 0.0165(5) 0.0002(5) -0.0002(4) 0.0002(4)
    C6 0.0222(5) 0.0195(6) 0.0212(6) 0.0024(4) -0.0023(4) 0.0013(5)
    C7 0.0197(5) 0.0187(5) 0.0227(6) 0.0034(5) 0.0019(5) -0.0009(4)
    C8 0.0191(5) 0.0210(6) 0.0214(5) -0.0003(4) 0.0028(4) -0.0003(5)
    C9 0.0156(5) 0.0196(5) 0.0198(5) 0.0027(4) 0.0003(4) -0.0015(4)
    C10 0.0195(5) 0.0192(5) 0.0203(5) 0.0009(4) 0.0037(4) -0.0025(4)
    C11 0.0163(5) 0.0257(6) 0.0233(5) 0.0022(4) 0.0039(4) 0.0043(5)
    C12 0.0228(6) 0.0431(7) 0.0215(6) 0.0035(6) 0.0029(5) 0.0037(6)
    C13 0.0300(7) 0.0636(10) 0.0256(6) 0.0093(7) 0.0022(6) 0.0168(7)
    C14 0.0304(7) 0.0518(9) 0.0472(9) 0.0132(7) 0.0101(6) 0.0325(7)
    C15 0.0291(7) 0.0271(7) 0.0635(10) 0.0057(5) 0.0101(7) 0.0162(7)
    C16 0.0216(6) 0.0248(6) 0.0400(7) 0.0033(5) 0.0026(5) 0.0040(5)
    C17 0.0304(6) 0.0203(6) 0.0229(6) 0.0016(5) -0.0007(5) 0.0033(5)
    C18 0.0252(6) 0.0275(6) 0.0276(6) 0.0040(5) -0.0057(5) 0.0025(5)
    C19 0.0296(6) 0.0254(6) 0.0173(5) -0.0037(5) -0.0003(5) 0.0027(4)
    C20 0.0349(7) 0.0270(6) 0.0187(5) -0.0057(5) 0.0047(5) -0.0014(5)
    C21 0.0327(7) 0.0335(7) 0.0183(5) -0.0045(6) 0.0007(5) -0.0006(5)
    C22 0.0412(8) 0.0408(8) 0.0398(8) -0.0073(7) 0.0164(6) -0.0087(6)
    C23 0.0298(7) 0.0398(8) 0.0352(7) -0.0082(6) 0.0003(6) 0.0082(6)
    C24 0.0255(6) 0.0166(5) 0.0210(5) 0.0017(4) 0.0018(5) -0.0013(4)
    C25 0.0290(6) 0.0191(6) 0.0241(6) 0.0045(5) 0.0052(5) -0.0028(5)
    C26 0.0364(7) 0.0168(5) 0.0222(6) -0.0001(5) 0.0029(5) -0.0041(5)
    C27 0.0358(7) 0.0252(6) 0.0253(6) -0.0022(5) -0.0072(5) -0.0009(5)
    C28 0.0514(9) 0.0308(7) 0.0245(6) 0.0054(6) 0.0077(6) 0.0029(5)
    C29 0.0206(6) 0.0185(6) 0.0242(6) -0.0031(4) 0.0021(5) -0.0006(4)
    C30 0.0226(6) 0.0211(6) 0.0202(5) -0.0031(5) 0.0012(4) -0.0032(4)
    C31 0.0267(6) 0.0209(5) 0.0177(5) -0.0014(5) -0.0042(5) -0.0019(4)
    C32 0.0327(7) 0.0215(6) 0.0297(6) 0.0034(5) -0.0037(5) -0.0008(5)
    C33 0.0338(7) 0.0187(6) 0.0300(6) -0.0027(5) -0.0014(5) 0.0031(5)
_geom_special_details
;
All e.s.d.'s (except the e.s.d. in the dihedral angle between two l.s. planes)
are estimated using the full covariance matrix. The cell e.s.d.'s are taken
into account individually in the estimation of e.s.d.'s in distances, angles
and torsion angles; correlations between e.s.d.'s in cell parameters are only
used when they are defined by crystal symmetry. An approximate (isotropic)
treatment of cell e.s.d.'s is used for estimating e.s.d.'s involving l.s.
planes.
;
loop_
    _geom_bond_atom_site_label_1
    _geom_bond_atom_site_label_2
    _geom_bond_site_symmetry_2
    _geom_bond_distance
    _geom_bond_publ_flag
    O1 C2 . 1.2169(13) ?
    O2 C4 . 1.2986(14) ?
    O2 H2O . 1.014(16) ?
    O3 C9 . 1.2126(14) ?
    O4 C10 . 1.2558(15) ?
    O4 H2O . 1.477(16) ?
    C1 C9 . 1.5103(15) ?
    C1 C29 . 1.5309(15) ?
    C1 C2 . 1.5333(15) ?
    C1 C8 . 1.5515(15) ?
    C2 C3 . 1.4679(15) ?
    C3 C4 . 1.3932(16) ?
    C3 C10 . 1.4556(16) ?
    C4 C5 . 1.5208(16) ?
    C5 C9 . 1.5267(16) ?
    C5 C19 . 1.5464(15) ?
    C5 C6 . 1.6055(16) ?
    C6 C17 . 1.5329(16) ?
    C6 C18 . 1.5471(16) ?
    C6 C7 . 1.5624(16) ?
    C7 C8 . 1.5437(16) ?
    C7 C24 . 1.5504(16) ?
    C7 H7 . 1.0000 ?
    C8 H8A . 0.9900 ?
    C8 H8B . 0.9900 ?
    C10 C11 . 1.4815(16) ?
    C11 C16 . 1.3920(18) ?
    C11 C12 . 1.3972(18) ?
    C12 C13 . 1.383(2) ?
    C12 H12 . 0.9500 ?
    C13 C14 . 1.381(3) ?
    C13 H13 . 0.9500 ?
    C14 C15 . 1.384(2) ?
    C14 H14 . 0.9500 ?
    C15 C16 . 1.3886(19) ?
    C15 H15 . 0.9500 ?
    C16 H16 . 0.9500 ?
    C17 H17A . 0.9800 ?
    C17 H17B . 0.9800 ?
    C17 H17C . 0.9800 ?
    C18 H18A . 0.9800 ?
    C18 H18B . 0.9800 ?
    C18 H18C . 0.9800 ?
    C19 C20 . 1.5009(18) ?
    C19 H19A . 0.9900 ?
    C19 H19B . 0.9900 ?
    C20 C21 . 1.3316(19) ?
    C20 H20 . 0.9500 ?
    C21 C23 . 1.5007(19) ?
    C21 C22 . 1.5019(19) ?
    C22 H22A . 0.9800 ?
    C22 H22B . 0.9800 ?
    C22 H22C . 0.9800 ?
    C23 H23A . 0.9800 ?
    C23 H23B . 0.9800 ?
    C23 H23C . 0.9800 ?
    C24 C25 . 1.5028(16) ?
    C24 H24A . 0.9900 ?
    C24 H24B . 0.9900 ?
    C25 C26 . 1.3291(18) ?
    C25 H25 . 0.9500 ?
    C26 C28 . 1.5002(18) ?
    C26 C27 . 1.5044(19) ?
    C27 H27A . 0.9800 ?
    C27 H27B . 0.9800 ?
    C27 H27C . 0.9800 ?
    C28 H28A . 0.9800 ?
    C28 H28B . 0.9800 ?
    C28 H28C . 0.9800 ?
    C29 C30 . 1.5057(16) ?
    C29 H29A . 0.9900 ?
    C29 H29B . 0.9900 ?
    C30 C31 . 1.3264(17) ?
    C30 H30 . 0.9500 ?
    C31 C32 . 1.5025(17) ?
    C31 C33 . 1.5080(17) ?
    C32 H32A . 0.9800 ?
    C32 H32B . 0.9800 ?
    C32 H32C . 0.9800 ?
    C33 H33A . 0.9800 ?
    C33 H33B . 0.9800 ?
    C33 H33C . 0.9800 ?
loop_
    _geom_angle_atom_site_label_1
    _geom_angle_atom_site_label_2
    _geom_angle_atom_site_label_3
    _geom_angle_site_symmetry_1
    _geom_angle_site_symmetry_3
    _geom_angle
    _geom_angle_publ_flag
    C4 O2 H2O . . 102.7(9) ?
    C10 O4 H2O . . 100.6(6) ?
    C9 C1 C29 . . 112.40(9) ?
    C9 C1 C2 . . 111.41(9) ?
    C29 C1 C2 . . 109.32(9) ?
    C9 C1 C8 . . 105.23(9) ?
    C29 C1 C8 . . 109.62(9) ?
    C2 C1 C8 . . 108.74(9) ?
    O1 C2 C3 . . 123.07(10) ?
    O1 C2 C1 . . 118.62(10) ?
    C3 C2 C1 . . 118.16(9) ?
    C4 C3 C10 . . 117.87(10) ?
    C4 C3 C2 . . 118.78(10) ?
    C10 C3 C2 . . 122.18(10) ?
    O2 C4 C3 . . 121.56(10) ?
    O2 C4 C5 . . 114.85(10) ?
    C3 C4 C5 . . 123.57(10) ?
    C4 C5 C9 . . 108.34(9) ?
    C4 C5 C19 . . 107.61(9) ?
    C9 C5 C19 . . 110.34(9) ?
    C4 C5 C6 . . 111.44(9) ?
    C9 C5 C6 . . 105.69(9) ?
    C19 C5 C6 . . 113.34(9) ?
    C17 C6 C18 . . 106.82(10) ?
    C17 C6 C7 . . 111.26(9) ?
    C18 C6 C7 . . 107.67(9) ?
    C17 C6 C5 . . 111.47(9) ?
    C18 C6 C5 . . 108.23(9) ?
    C7 C6 C5 . . 111.18(9) ?
    C8 C7 C24 . . 113.50(9) ?
    C8 C7 C6 . . 112.01(9) ?
    C24 C7 C6 . . 116.42(9) ?
    C8 C7 H7 . . 104.5 ?
    C24 C7 H7 . . 104.5 ?
    C6 C7 H7 . . 104.5 ?
    C7 C8 C1 . . 116.67(9) ?
    C7 C8 H8A . . 108.1 ?
    C1 C8 H8A . . 108.1 ?
    C7 C8 H8B . . 108.1 ?
    C1 C8 H8B . . 108.1 ?
    H8A C8 H8B . . 107.3 ?
    O3 C9 C1 . . 123.35(10) ?
    O3 C9 C5 . . 122.61(10) ?
    C1 C9 C5 . . 113.81(9) ?
    O4 C10 C3 . . 119.73(10) ?
    O4 C10 C11 . . 117.33(10) ?
    C3 C10 C11 . . 122.84(10) ?
    C16 C11 C12 . . 119.85(12) ?
    C16 C11 C10 . . 121.52(11) ?
    C12 C11 C10 . . 118.42(11) ?
    C13 C12 C11 . . 119.60(14) ?
    C13 C12 H12 . . 120.2 ?
    C11 C12 H12 . . 120.2 ?
    C14 C13 C12 . . 120.65(14) ?
    C14 C13 H13 . . 119.7 ?
    C12 C13 H13 . . 119.7 ?
    C13 C14 C15 . . 119.81(13) ?
    C13 C14 H14 . . 120.1 ?
    C15 C14 H14 . . 120.1 ?
    C14 C15 C16 . . 120.41(15) ?
    C14 C15 H15 . . 119.8 ?
    C16 C15 H15 . . 119.8 ?
    C15 C16 C11 . . 119.66(13) ?
    C15 C16 H16 . . 120.2 ?
    C11 C16 H16 . . 120.2 ?
    C6 C17 H17A . . 109.5 ?
    C6 C17 H17B . . 109.5 ?
    H17A C17 H17B . . 109.5 ?
    C6 C17 H17C . . 109.5 ?
    H17A C17 H17C . . 109.5 ?
    H17B C17 H17C . . 109.5 ?
    C6 C18 H18A . . 109.5 ?
    C6 C18 H18B . . 109.5 ?
    H18A C18 H18B . . 109.5 ?
    C6 C18 H18C . . 109.5 ?
    H18A C18 H18C . . 109.5 ?
    H18B C18 H18C . . 109.5 ?
    C20 C19 C5 . . 112.37(10) ?
    C20 C19 H19A . . 109.1 ?
    C5 C19 H19A . . 109.1 ?
    C20 C19 H19B . . 109.1 ?
    C5 C19 H19B . . 109.1 ?
    H19A C19 H19B . . 107.9 ?
    C21 C20 C19 . . 127.98(12) ?
    C21 C20 H20 . . 116.0 ?
    C19 C20 H20 . . 116.0 ?
    C20 C21 C23 . . 124.76(13) ?
    C20 C21 C22 . . 120.69(12) ?
    C23 C21 C22 . . 114.54(12) ?
    C21 C22 H22A . . 109.5 ?
    C21 C22 H22B . . 109.5 ?
    H22A C22 H22B . . 109.5 ?
    C21 C22 H22C . . 109.5 ?
    H22A C22 H22C . . 109.5 ?
    H22B C22 H22C . . 109.5 ?
    C21 C23 H23A . . 109.5 ?
    C21 C23 H23B . . 109.5 ?
    H23A C23 H23B . . 109.5 ?
    C21 C23 H23C . . 109.5 ?
    H23A C23 H23C . . 109.5 ?
    H23B C23 H23C . . 109.5 ?
    C25 C24 C7 . . 111.38(10) ?
    C25 C24 H24A . . 109.4 ?
    C7 C24 H24A . . 109.4 ?
    C25 C24 H24B . . 109.4 ?
    C7 C24 H24B . . 109.4 ?
    H24A C24 H24B . . 108.0 ?
    C26 C25 C24 . . 128.65(12) ?
    C26 C25 H25 . . 115.7 ?
    C24 C25 H25 . . 115.7 ?
    C25 C26 C28 . . 120.87(13) ?
    C25 C26 C27 . . 125.57(12) ?
    C28 C26 C27 . . 113.56(11) ?
    C26 C27 H27A . . 109.5 ?
    C26 C27 H27B . . 109.5 ?
    H27A C27 H27B . . 109.5 ?
    C26 C27 H27C . . 109.5 ?
    H27A C27 H27C . . 109.5 ?
    H27B C27 H27C . . 109.5 ?
    C26 C28 H28A . . 109.5 ?
    C26 C28 H28B . . 109.5 ?
    H28A C28 H28B . . 109.5 ?
    C26 C28 H28C . . 109.5 ?
    H28A C28 H28C . . 109.5 ?
    H28B C28 H28C . . 109.5 ?
    C30 C29 C1 . . 112.76(9) ?
    C30 C29 H29A . . 109.0 ?
    C1 C29 H29A . . 109.0 ?
    C30 C29 H29B . . 109.0 ?
    C1 C29 H29B . . 109.0 ?
    H29A C29 H29B . . 107.8 ?
    C31 C30 C29 . . 126.76(11) ?
    C31 C30 H30 . . 116.6 ?
    C29 C30 H30 . . 116.6 ?
    C30 C31 C32 . . 121.22(12) ?
    C30 C31 C33 . . 123.31(11) ?
    C32 C31 C33 . . 115.44(10) ?
    C31 C32 H32A . . 109.5 ?
    C31 C32 H32B . . 109.5 ?
    H32A C32 H32B . . 109.5 ?
    C31 C32 H32C . . 109.5 ?
    H32A C32 H32C . . 109.5 ?
    H32B C32 H32C . . 109.5 ?
    C31 C33 H33A . . 109.5 ?
    C31 C33 H33B . . 109.5 ?
    H33A C33 H33B . . 109.5 ?
    C31 C33 H33C . . 109.5 ?
    H33A C33 H33C . . 109.5 ?
    H33B C33 H33C . . 109.5 ?
loop_
    _geom_torsion_atom_site_label_1
    _geom_torsion_atom_site_label_2
    _geom_torsion_atom_site_label_3
    _geom_torsion_atom_site_label_4
    _geom_torsion_site_symmetry_1
    _geom_torsion_site_symmetry_2
    _geom_torsion_site_symmetry_3
    _geom_torsion_site_symmetry_4
    _geom_torsion
    _geom_torsion_publ_flag
    C9 C1 C2 O1 . . . . 167.02(10) ?
    C29 C1 C2 O1 . . . . 42.19(13) ?
    C8 C1 C2 O1 . . . . -77.45(12) ?
    C9 C1 C2 C3 . . . . -17.26(14) ?
    C29 C1 C2 C3 . . . . -142.09(10) ?
    C8 C1 C2 C3 . . . . 98.26(11) ?
    O1 C2 C3 C4 . . . . 157.56(11) ?
    C1 C2 C3 C4 . . . . -17.96(15) ?
    O1 C2 C3 C10 . . . . -9.79(17) ?
    C1 C2 C3 C10 . . . . 174.70(9) ?
    C10 C3 C4 O2 . . . . 4.87(16) ?
    C2 C3 C4 O2 . . . . -163.02(10) ?
    C10 C3 C4 C5 . . . . -173.26(10) ?
    C2 C3 C4 C5 . . . . 18.85(16) ?
    O2 C4 C5 C9 . . . . -162.55(9) ?
    C3 C4 C5 C9 . . . . 15.69(15) ?
    O2 C4 C5 C19 . . . . -43.25(13) ?
    C3 C4 C5 C19 . . . . 135.00(11) ?
    O2 C4 C5 C6 . . . . 81.58(12) ?
    C3 C4 C5 C6 . . . . -100.17(12) ?
    C4 C5 C6 C17 . . . . -63.20(12) ?
    C9 C5 C6 C17 . . . . 179.32(9) ?
    C19 C5 C6 C17 . . . . 58.35(12) ?
    C4 C5 C6 C18 . . . . 179.61(10) ?
    C9 C5 C6 C18 . . . . 62.13(11) ?
    C19 C5 C6 C18 . . . . -58.83(12) ?
    C4 C5 C6 C7 . . . . 61.56(12) ?
    C9 C5 C6 C7 . . . . -55.92(11) ?
    C19 C5 C6 C7 . . . . -176.89(9) ?
    C17 C6 C7 C8 . . . . 172.43(9) ?
    C18 C6 C7 C8 . . . . -70.84(12) ?
    C5 C6 C7 C8 . . . . 47.55(13) ?
    C17 C6 C7 C24 . . . . 39.50(13) ?
    C18 C6 C7 C24 . . . . 156.23(10) ?
    C5 C6 C7 C24 . . . . -85.38(12) ?
    C24 C7 C8 C1 . . . . 87.10(12) ?
    C6 C7 C8 C1 . . . . -47.26(13) ?
    C9 C1 C8 C7 . . . . 52.49(12) ?
    C29 C1 C8 C7 . . . . 173.57(10) ?
    C2 C1 C8 C7 . . . . -66.97(12) ?
    C29 C1 C9 O3 . . . . -9.02(15) ?
    C2 C1 C9 O3 . . . . -132.11(11) ?
    C8 C1 C9 O3 . . . . 110.23(12) ?
    C29 C1 C9 C5 . . . . 176.44(9) ?
    C2 C1 C9 C5 . . . . 53.35(12) ?
    C8 C1 C9 C5 . . . . -64.32(11) ?
    C4 C5 C9 O3 . . . . 133.48(11) ?
    C19 C5 C9 O3 . . . . 15.92(15) ?
    C6 C5 C9 O3 . . . . -106.98(12) ?
    C4 C5 C9 C1 . . . . -51.93(12) ?
    C19 C5 C9 C1 . . . . -169.49(9) ?
    C6 C5 C9 C1 . . . . 67.62(11) ?
    C4 C3 C10 O4 . . . . -10.85(16) ?
    C2 C3 C10 O4 . . . . 156.60(11) ?
    C4 C3 C10 C11 . . . . 165.27(11) ?
    C2 C3 C10 C11 . . . . -27.28(16) ?
    O4 C10 C11 C16 . . . . 139.12(12) ?
    C3 C10 C11 C16 . . . . -37.08(17) ?
    O4 C10 C11 C12 . . . . -35.60(16) ?
    C3 C10 C11 C12 . . . . 148.19(11) ?
    C16 C11 C12 C13 . . . . 0.88(18) ?
    C10 C11 C12 C13 . . . . 175.69(11) ?
    C11 C12 C13 C14 . . . . -1.2(2) ?
    C12 C13 C14 C15 . . . . 0.3(2) ?
    C13 C14 C15 C16 . . . . 0.8(2) ?
    C14 C15 C16 C11 . . . . -1.1(2) ?
    C12 C11 C16 C15 . . . . 0.22(19) ?
    C10 C11 C16 C15 . . . . -174.43(12) ?
    C4 C5 C19 C20 . . . . -54.58(13) ?
    C9 C5 C19 C20 . . . . 63.43(13) ?
    C6 C5 C19 C20 . . . . -178.26(10) ?
    C5 C19 C20 C21 . . . . 125.34(13) ?
    C19 C20 C21 C23 . . . . 0.8(2) ?
    C19 C20 C21 C22 . . . . 179.41(13) ?
    C8 C7 C24 C25 . . . . 52.17(12) ?
    C6 C7 C24 C25 . . . . -175.58(10) ?
    C7 C24 C25 C26 . . . . -130.54(13) ?
    C24 C25 C26 C28 . . . . 179.04(12) ?
    C24 C25 C26 C27 . . . . -0.3(2) ?
    C9 C1 C29 C30 . . . . -70.74(12) ?
    C2 C1 C29 C30 . . . . 53.51(12) ?
    C8 C1 C29 C30 . . . . 172.61(9) ?
    C1 C29 C30 C31 . . . . -159.64(11) ?
    C29 C30 C31 C32 . . . . 179.38(11) ?
    C29 C30 C31 C33 . . . . -2.82(19) ?
loop_
    _geom_hbond_atom_site_label_D
    _geom_hbond_atom_site_label_H
    _geom_hbond_atom_site_label_A
    _geom_hbond_site_symmetry_A
    _geom_hbond_distance_DH
    _geom_hbond_distance_HA
    _geom_hbond_distance_DA
    _geom_hbond_angle_DHA
    O2 H2O O4 . 1.014(16) 1.477(16) 2.4368(12) 155.7(15)
