# Supplementary material for: Redetermination and absolute configuration of (+)-7-epiclusianone
Source: Acta Crystallogr Sect E Struct Rep Online. 2012 Oct 27;68(Pt 11):o3222–3. doi: 10.1107/S1600536812043784 (PMC3515307; doi:10.1107/S1600536812043784)
Supplement: Supplementary file 2 [file e-68-o3222-Isup2.hkl]

# 
# h,k,l, Fc-squared, Fo-squared, sigma(Fo-squared) and status flag 
# 
data_I
_shelx_title ' Christian1 in P2(1)2(1)2(1)' 
_shelx_refln_list_code          4 
_shelx_F_calc_maximum      127.18 
_exptl_crystal_F_000      1088.00 
_reflns_d_resolution_high  0.8257 
 
loop_ 
 _symmetry_equiv_pos_as_xyz 
 'x, y, z' 
 '-x+1/2, -y, z+1/2' 
 '-x, y+1/2, -z+1/2' 
 'x+1/2, -y+1/2, -z' 
 
_cell_length_a     8.6177 
_cell_length_b    12.4157 
_cell_length_c    26.8632 
_cell_angle_alpha  90.000 
_cell_angle_beta   90.000 
_cell_angle_gamma  90.000 
 
_shelx_F_squared_multiplier     1.000 
 
loop_ 
 _refln_index_h 
 _refln_index_k 
 _refln_index_l 
 _refln_F_squared_calc 
 _refln_F_squared_meas 
 _refln_F_squared_sigma 
 _refln_observed_status 
   4   0   0       37.76       18.65      1.17 o 
   6   0   0       44.88       70.95      2.66 o 
   1   1   0     3826.91     3654.06     63.48 o 
   2   1   0     9877.24     9497.46    231.11 o 
   3   1   0      567.86      655.65     13.22 o 
   4   1   0      305.01      316.41      6.89 o 
   5   1   0       27.67       30.26      0.78 o 
   6   1   0       64.11       62.20      2.17 o 
   7   1   0      466.47      434.38     14.82 o 
   9   1   0        4.23        3.66      0.50 o 
   0   2   0      947.22     1047.64     33.14 o 
   1   2   0    11330.08    10806.14    195.87 o 
   2   2   0      272.08      317.82      8.04 o 
   3   2   0     2680.80     2580.95     43.77 o 
   4   2   0      655.11      704.98     12.04 o 
   5   2   0       29.28       33.71      0.78 o 
   6   2   0      149.33      144.83      3.71 o 
   7   2   0      171.39      160.68      2.93 o 
   8   2   0       66.73       65.46      2.33 o 
   9   2   0        0.00        0.08      0.35 o 
  10   2   0      796.84      750.00     21.99 o 
   1   3   0      144.23      151.86      3.19 o 
   2   3   0      162.25      191.60      6.06 o 
   3   3   0       75.55       75.77      1.63 o 
   4   3   0      161.95      188.36      3.93 o 
   5   3   0      187.73      176.34      3.23 o 
   6   3   0     3793.55     3687.32     92.19 o 
   7   3   0     1751.39     1628.35     24.52 o 
   8   3   0      137.90      133.72      3.51 o 
   9   3   0        8.99        9.46      1.08 o 
  10   3   0      109.77      112.43      3.50 o 
   0   4   0     1432.29     1505.48     38.87 o 
   1   4   0     1660.71     1780.35     80.75 o 
   2   4   0     1171.79     1133.61     18.78 o 
   3   4   0      515.31      518.08     11.96 o 
   4   4   0     3265.32     3429.64     77.67 o 
   5   4   0     1949.61     1920.93     38.57 o 
   6   4   0       44.78       65.37      1.82 o 
   7   4   0       21.15       20.14      0.47 o 
   8   4   0      162.09      157.61      2.55 o 
   9   4   0      210.79      230.98      4.49 o 
  10   4   0       21.23       19.32      0.83 o 
   1   5   0     1667.25     1805.91     38.08 o 
   2   5   0     3172.20     3324.15     67.91 o 
   3   5   0     1088.50     1128.85     25.19 o 
   4   5   0       17.06       18.20      0.82 o 
   5   5   0      473.57      505.60      9.33 o 
   6   5   0     1300.02     1254.90     22.21 o 
   7   5   0       57.08       61.06      0.94 o 
   8   5   0      270.29      270.08      4.02 o 
   9   5   0       40.47       35.36      1.02 o 
   0   6   0      540.26      669.03     17.67 o 
   1   6   0     1992.30     1890.10     34.60 o 
   2   6   0     1754.44     1880.11     29.75 o 
   3   6   0      215.07      185.81      4.21 o 
   4   6   0      596.59      551.74     11.46 o 
   5   6   0      268.88      269.54      5.92 o 
   6   6   0       52.27       58.41      1.24 o 
   7   6   0       25.30       25.76      0.95 o 
   8   6   0       91.66       99.57      1.81 o 
   9   6   0       58.49       52.48      1.66 o 
   1   7   0      204.68      200.99      4.02 o 
   2   7   0      316.12      377.04      7.11 o 
   3   7   0        3.91       11.86      0.82 o 
   4   7   0      720.41      721.69     14.94 o 
   5   7   0       18.23       12.97      0.78 o 
   6   7   0        7.41        8.56      0.59 o 
   7   7   0       56.63       58.55      1.81 o 
   8   7   0      149.57      171.95      3.34 o 
   9   7   0       33.43       29.31      2.00 o 
   0   8   0       68.89       53.22      2.00 o 
   1   8   0       96.27      107.60      2.39 o 
   2   8   0      842.98      803.67     21.43 o 
   3   8   0       78.54       95.14      5.66 o 
   4   8   0      175.58      168.50      5.15 o 
   5   8   0      103.91      106.63      1.79 o 
   6   8   0      321.56      318.93      7.09 o 
   7   8   0        5.26        3.26      0.64 o 
   8   8   0      156.77      150.62      3.39 o 
   1   9   0       74.81       75.93      2.21 o 
   2   9   0     1497.97     1453.87     51.63 o 
   3   9   0       65.56       68.25      2.56 o 
   4   9   0       77.42       64.67      1.43 o 
   5   9   0       43.14       43.75      1.25 o 
   6   9   0      105.10      102.26      2.77 o 
   7   9   0      147.29      163.01      3.82 o 
   8   9   0      207.15      206.42      4.46 o 
   0  10   0       92.70      117.26      4.83 o 
   1  10   0      126.76      105.69      4.25 o 
   2  10   0      179.33      178.38      6.66 o 
   3  10   0       86.13      103.00      2.12 o 
   4  10   0        0.03        0.82      0.58 o 
   5  10   0       78.95       67.14      1.73 o 
   6  10   0      247.60      241.92      4.54 o 
   7  10   0        5.46        2.41      0.65 o 
   1  11   0        0.52        1.50      0.48 o 
   2  11   0      353.04      384.26      6.61 o 
   3  11   0        6.74       15.35      0.93 o 
   4  11   0       77.19       69.96      2.36 o 
   5  11   0      128.21      159.39      3.48 o 
   6  11   0      123.40      127.30      2.56 o 
   7  11   0      121.37      113.74      3.06 o 
   0  12   0     1064.23     1068.34     24.09 o 
   1  12   0        4.16        3.56      0.56 o 
   2  12   0       14.72        8.48      0.76 o 
   3  12   0      103.61      118.45      3.42 o 
   4  12   0      242.43      232.54      5.65 o 
   5  12   0       81.87       88.93      2.14 o 
   6  12   0       64.34       58.63      2.66 o 
   1  13   0       22.72       22.11      0.86 o 
   2  13   0       88.50       98.57      2.88 o 
   3  13   0       46.90       52.17      1.88 o 
   4  13   0       42.90       46.58      1.65 o 
   0  14   0      568.17      577.94     13.17 o 
   1  14   0        3.20        5.04      1.00 o 
   2  14   0       29.16       24.27      1.67 o 
   3  14   0        7.44        5.68      0.71 o 
   2   0   1      957.30      900.95     17.55 o 
   3   0   1      171.11      150.50      4.59 o 
   4   0   1     1395.84     1627.12     45.01 o 
   5   0   1       16.81       19.69      0.58 o 
   6   0   1      969.79      994.17     33.48 o 
   7   0   1        0.01        0.44      0.29 o 
   9   0   1      323.75      355.26     10.66 o 
 -10   1   1        4.69        3.00      0.33 o 
  -9   1   1      137.91      146.57      4.66 o 
  -8   1   1      713.64      745.67     21.99 o 
  -7   1   1       72.15       76.85      2.18 o 
  -6   1   1      326.77      301.80      7.36 o 
  -5   1   1       14.41        9.39      0.51 o 
  -4   1   1     2008.67     2108.94     49.91 o 
  -3   1   1     1701.56     1729.46     37.89 o 
  -2   1   1     3656.07     3488.38     64.24 o 
  -1   1   1     3194.49     3003.92     62.41 o 
   1   1   1     3202.74     2981.42     74.06 o 
   2   1   1     3649.41     3637.44     81.72 o 
   3   1   1     1709.94     1741.57     36.23 o 
   4   1   1     2010.33     2082.56     51.76 o 
   5   1   1       14.69       11.29      0.71 o 
   6   1   1      326.72      297.32      7.30 o 
   7   1   1       73.62       76.22      1.86 o 
   9   1   1      137.64      143.24      4.50 o 
 -10   2   1        6.38        6.83      0.50 o 
  -9   2   1      103.35       92.27      3.16 o 
  -8   2   1      145.42      133.96      3.27 o 
  -7   2   1      343.32      318.09      6.38 o 
  -6   2   1        6.78        8.84      0.59 o 
  -5   2   1        2.16        1.30      0.33 o 
  -4   2   1      172.61      173.68      3.03 o 
  -3   2   1     2208.81     2351.49     39.49 o 
  -2   2   1     2842.92     2866.04     69.54 o 
  -1   2   1       35.08       29.09      1.22 o 
   1   2   1       37.30       30.46      0.64 o 
   2   2   1     2834.80     2807.26     68.10 o 
   3   2   1     2208.51     2281.17     45.85 o 
   4   2   1      174.18      174.33      3.26 o 
   5   2   1        2.54        1.87      0.28 o 
   6   2   1        6.56        7.66      0.58 o 
   7   2   1      345.07      310.03      6.47 o 
   8   2   1      144.64      132.70      3.83 o 
   9   2   1      103.33       94.78      2.24 o 
 -10   3   1       39.81       32.15      1.33 o 
  -9   3   1       47.34       45.14      1.83 o 
  -8   3   1      347.91      323.38      5.08 o 
  -7   3   1      275.06      263.50      4.59 o 
  -6   3   1      232.38      227.90     11.99 o 
  -5   3   1     1812.51     1783.74     50.74 o 
  -4   3   1     1746.03     1795.17     32.38 o 
  -3   3   1      129.36      142.29      2.56 o 
  -2   3   1      177.87      172.26      3.23 o 
  -1   3   1     2036.66     2075.83     37.47 o 
   0   3   1       26.94       22.65      1.37 o 
   1   3   1     2024.40     2030.40     38.30 o 
   2   3   1      180.12      180.17      3.98 o 
   3   3   1      129.80      139.11      2.99 o 
   4   3   1     1744.59     1826.43     50.86 o 
   5   3   1     1809.86     1841.78     35.69 o 
   6   3   1      230.82      228.07      4.98 o 
   7   3   1      277.19      270.77      3.73 o 
   8   3   1      348.56      336.89      5.56 o 
   9   3   1       47.49       45.06      1.30 o 
  10   3   1       39.39       32.90      0.88 o 
  -9   4   1       48.44       48.41      1.86 o 
  -8   4   1      646.02      648.89     10.76 o 
  -7   4   1      109.39      116.12      1.81 o 
  -6   4   1      115.09      110.68      2.59 o 
  -5   4   1      769.23      833.93     20.08 o 
  -4   4   1     1324.45     1353.39     37.46 o 
  -3   4   1      776.21      824.45     14.41 o 
  -2   4   1      839.66      969.00     19.40 o 
  -1   4   1      208.71      218.17      9.02 o 
   0   4   1     1194.22     1168.64     20.34 o 
   1   4   1      208.05      223.64      3.65 o 
   2   4   1      842.22      952.21     34.43 o 
   3   4   1      777.82      798.50     20.92 o 
   4   4   1     1322.83     1399.83     24.69 o 
   5   4   1      767.57      834.41     15.11 o 
   6   4   1      116.94      112.50      2.14 o 
   7   4   1      108.46      116.08      1.45 o 
   8   4   1      652.14      640.84     16.55 o 
   9   4   1       48.77       47.38      1.67 o 
  10   4   1        7.75        9.16      0.67 o 
  -9   5   1        7.59        6.57      0.60 o 
  -8   5   1      163.49      172.55      3.15 o 
  -7   5   1       48.45       47.33      1.22 o 
  -6   5   1     1250.32     1237.12     21.72 o 
  -5   5   1      638.19      634.27     12.99 o 
  -4   5   1      476.45      501.64     10.95 o 
  -3   5   1      598.80      595.57     15.65 o 
  -2   5   1     6253.28     6500.69    120.49 o 
  -1   5   1      373.38      375.72      9.81 o 
   0   5   1     4350.38     4309.20     82.77 o 
   1   5   1      374.22      382.87      6.28 o 
   2   5   1     6244.14     6574.15    114.03 o 
   3   5   1      606.43      609.67     12.35 o 
   4   5   1      478.82      504.99      9.71 o 
   5   5   1      635.39      621.63     10.42 o 
   6   5   1     1251.55     1223.30     19.70 o 
   7   5   1       49.02       48.18      0.81 o 
   8   5   1      161.64      167.98      2.50 o 
   9   5   1        7.49        6.82      0.47 o 
  -9   6   1      130.47      128.02      3.39 o 
  -8   6   1       37.68       37.65      0.93 o 
  -7   6   1      180.27      179.80      3.40 o 
  -6   6   1      132.84      121.34      2.12 o 
  -5   6   1       61.71       65.42      2.18 o 
  -4   6   1       24.04       23.83      1.03 o 
  -3   6   1      349.85      350.66      9.49 o 
  -2   6   1     5015.58     5277.35    110.81 o 
  -1   6   1     1418.14     1526.27     28.11 o 
   0   6   1        0.01        2.49      0.36 o 
   1   6   1     1413.14     1539.28     28.13 o 
   2   6   1     4999.58     5263.93     91.73 o 
   3   6   1      350.59      364.25      7.66 o 
   4   6   1       23.69       26.07      1.05 o 
   5   6   1       61.23       66.18      1.93 o 
   6   6   1      130.93      124.76      2.15 o 
   7   6   1      180.29      179.50      3.42 o 
   8   6   1       37.41       37.97      0.93 o 
   9   6   1      133.66      131.11      4.75 o 
  -9   7   1       20.37       26.48      2.00 o 
  -8   7   1      407.14      417.98      7.67 o 
  -7   7   1       43.47       42.95      1.52 o 
  -6   7   1       21.29       21.90      0.92 o 
  -5   7   1       78.87       81.29      2.18 o 
  -4   7   1      476.74      484.56     10.15 o 
  -3   7   1      114.31      128.73      3.91 o 
  -2   7   1     1136.53     1199.70     21.86 o 
  -1   7   1      123.90      133.56      2.98 o 
   0   7   1      132.51      111.99      2.48 o 
   1   7   1      120.05      131.42      3.54 o 
   2   7   1     1130.98     1221.76     31.68 o 
   3   7   1      113.51      127.31      3.12 o 
   4   7   1      473.32      477.31     10.18 o 
   5   7   1       77.55       80.24      1.95 o 
   6   7   1       21.47       22.05      0.79 o 
   7   7   1       43.56       42.05      1.52 o 
   8   7   1      409.13      434.63      8.93 o 
   9   7   1       19.46       25.32      1.83 o 
  -8   8   1      399.88      406.38      9.78 o 
  -7   8   1       88.73       99.22      2.59 o 
  -6   8   1      285.72      277.28      6.29 o 
  -5   8   1      365.23      334.65      4.96 o 
  -4   8   1       49.79       54.07      2.20 o 
  -3   8   1      205.26      208.97      5.98 o 
  -2   8   1      314.58      304.32      8.83 o 
  -1   8   1      172.65      146.03      3.06 o 
   0   8   1     1213.09     1197.73     22.19 o 
   1   8   1      173.79      141.70      3.02 o 
   2   8   1      317.04      325.45      8.83 o 
   3   8   1      207.05      201.79      6.24 o 
   4   8   1       48.37       52.19      2.20 o 
   5   8   1      367.06      335.81      4.75 o 
   6   8   1      286.28      282.59      6.29 o 
   7   8   1       87.86       95.38      2.59 o 
   8   8   1      398.51      430.01      8.88 o 
  -8   9   1      119.28      123.60      3.63 o 
  -7   9   1       13.73       19.36      1.01 o 
  -6   9   1        1.78        2.14      0.66 o 
  -5   9   1      662.25      616.49      9.59 o 
  -4   9   1       79.84       77.11      1.74 o 
  -3   9   1     1181.45     1093.33     26.53 o 
  -2   9   1      547.60      570.24     15.49 o 
  -1   9   1      190.11      187.31      5.35 o 
   0   9   1      489.13      495.45      9.49 o 
   1   9   1      192.66      190.48      4.58 o 
   2   9   1      549.13      568.37     15.49 o 
   3   9   1     1190.84     1125.25     26.65 o 
   4   9   1       79.40       78.34      1.62 o 
   5   9   1      667.35      627.20     11.56 o 
   6   9   1        1.79        2.47      0.82 o 
   7   9   1       13.95       20.54      1.03 o 
   8   9   1      118.76      129.97      3.99 o 
  -7  10   1       73.99       80.62      3.54 o 
  -6  10   1      150.99      156.44      2.73 o 
  -5  10   1      183.46      166.02      4.11 o 
  -4  10   1       21.08       12.65      0.83 o 
  -3  10   1      417.41      407.93      6.29 o 
  -2  10   1      282.71      256.06      5.16 o 
  -1  10   1      433.08      431.13     11.41 o 
   0  10   1       54.07       52.48      2.00 o 
   1  10   1      431.01      426.81      9.83 o 
   2  10   1      281.83      266.16      8.99 o 
   3  10   1      416.01      393.08      8.22 o 
   4  10   1       21.56       16.36      0.90 o 
   5  10   1      181.04      167.57      5.05 o 
   6  10   1      152.15      155.75      3.77 o 
   7  10   1       72.24       80.37      2.10 o 
  -7  11   1      141.69      136.24      5.00 o 
  -6  11   1       82.46       78.28      1.53 o 
  -5  11   1      338.33      319.46      6.29 o 
  -4  11   1      672.74      593.14     12.96 o 
  -3  11   1      197.50      189.02      4.11 o 
  -2  11   1      149.68      139.82      3.17 o 
  -1  11   1      176.32      185.86      3.18 o 
   0  11   1     1096.20     1152.65     16.47 o 
   1  11   1      177.74      191.50      3.61 o 
   2  11   1      147.91      141.06      2.91 o 
   3  11   1      196.92      182.95      3.25 o 
   4  11   1      665.67      566.97      9.69 o 
   5  11   1      336.89      317.66      6.29 o 
   6  11   1       82.26       77.89      2.48 o 
   7  11   1      139.51      133.03      4.00 o 
  -6  12   1       47.04       53.13      2.50 o 
  -5  12   1       13.22       15.24      1.06 o 
  -4  12   1        7.39        5.15      0.82 o 
  -3  12   1       37.62       47.22      1.88 o 
  -2  12   1       67.91       62.71      1.92 o 
  -1  12   1        5.73        4.63      0.73 o 
   0  12   1      318.72      324.16      5.67 o 
   1  12   1        5.98        5.44      0.66 o 
   2  12   1       69.42       60.87      1.69 o 
   3  12   1       38.25       49.52      2.25 o 
   4  12   1        7.57        4.54      1.00 o 
   5  12   1       13.86       14.39      0.83 o 
   6  12   1       46.76       52.63      2.50 o 
  -5  13   1       43.26       36.14      1.83 o 
  -4  13   1      211.87      215.09      5.18 o 
  -3  13   1       32.51       37.70      2.42 o 
  -2  13   1       98.83      102.20      3.00 o 
  -1  13   1       45.78       45.29      1.19 o 
   0  13   1      105.27      104.23      2.22 o 
   1  13   1       47.41       47.23      1.31 o 
   2  13   1      101.04      103.32      2.52 o 
   3  13   1       32.14       34.24      1.53 o 
   4  13   1      213.07      218.02      5.18 o 
   5  13   1       43.40       35.81      1.83 o 
  -3  14   1       18.37       19.30      1.08 o 
  -2  14   1      108.93      109.64      2.88 o 
  -1  14   1       36.77       36.62      1.22 o 
   0  14   1      280.58      316.50      5.32 o 
   1  14   1       36.40       36.82      1.59 o 
   2  14   1      109.50      107.42      4.16 o 
   3  14   1       18.10       19.99      1.06 o 
   1   0   2      978.11      952.27     23.14 o 
   2   0   2     1967.19     1918.97     42.32 o 
   3   0   2       92.43      121.21      2.91 o 
   4   0   2     2515.12     2482.60     59.85 o 
   5   0   2       66.52       67.95      1.92 o 
   6   0   2       30.72       23.97      0.80 o 
   7   0   2       65.39       58.31      2.42 o 
   8   0   2      252.63      236.18      7.16 o 
   9   0   2        8.39        7.99      0.67 o 
  10   0   2        7.02        3.83      0.50 o 
 -10   1   2       55.19       54.80      1.83 o 
  -9   1   2      105.84      109.09      3.50 o 
  -8   1   2       48.50       44.78      1.35 o 
  -7   1   2      369.10      347.78      8.66 o 
  -6   1   2      529.30      469.32     11.54 o 
  -5   1   2       67.69       91.23      2.42 o 
  -4   1   2     1024.16     1145.08     29.84 o 
  -3   1   2      751.82      700.84     12.38 o 
  -2   1   2     1623.00     1631.13     40.46 o 
  -1   1   2      645.91      586.53     12.48 o 
   1   1   2      637.93      592.74     15.61 o 
   2   1   2     1614.81     1635.66     36.32 o 
   3   1   2      763.28      724.82     13.24 o 
   4   1   2     1025.12     1137.30     24.41 o 
   5   1   2       65.49       86.73      1.82 o 
   6   1   2      531.93      493.26     11.60 o 
   7   1   2      368.86      342.26      8.53 o 
   8   1   2       48.51       44.30      1.83 o 
   9   1   2      105.10      106.10      3.50 o 
 -10   2   2       73.95       69.62      2.33 o 
  -9   2   2       66.95       69.62      2.66 o 
  -8   2   2      113.58      112.52      2.80 o 
  -7   2   2     1426.52     1365.68     26.98 o 
  -6   2   2      255.18      254.35      6.24 o 
  -5   2   2       31.98       32.49      0.79 o 
  -4   2   2     1462.71     1523.11     29.94 o 
  -3   2   2      360.80      346.86      6.09 o 
  -2   2   2     1725.53     1681.79     29.98 o 
  -1   2   2     8855.91     8630.47    258.45 o 
   0   2   2       16.70       13.16      0.64 o 
   1   2   2     8865.83     8567.26    133.67 o 
   2   2   2     1738.48     1779.71     34.94 o 
   3   2   2      361.63      363.85      6.61 o 
   4   2   2     1462.84     1537.51     27.45 o 
   5   2   2       31.33       32.51      0.79 o 
   6   2   2      254.08      249.16      6.30 o 
   7   2   2     1434.60     1380.16     21.53 o 
   8   2   2      115.16      110.43      3.66 o 
   9   2   2       69.11       74.78      2.50 o 
  10   2   2       76.72       67.79      2.33 o 
 -10   3   2      118.86      111.09      3.50 o 
  -9   3   2      260.58      266.82      8.16 o 
  -8   3   2      498.82      499.55      8.58 o 
  -7   3   2      343.25      333.55      4.74 o 
  -6   3   2      356.99      335.07     11.08 o 
  -5   3   2     1022.43     1062.27     20.67 o 
  -4   3   2      550.29      645.09     12.83 o 
  -3   3   2     3687.16     3975.31     66.64 o 
  -2   3   2     2390.04     2305.03     36.23 o 
  -1   3   2    10475.30     9897.78    130.41 o 
   0   3   2       25.06       25.70      1.72 o 
   1   3   2    10463.99     9900.88    171.43 o 
   2   3   2     2398.91     2308.88     37.37 o 
   3   3   2     3701.77     3941.50     67.08 o 
   4   3   2      557.55      653.86     10.96 o 
   5   3   2     1025.30     1048.22     18.39 o 
   6   3   2      360.78      349.63      5.85 o 
   7   3   2      340.00      328.00      3.98 o 
   8   3   2      499.25      499.95      7.56 o 
   9   3   2      262.62      261.32      6.50 o 
  10   3   2      118.30      110.43      3.50 o 
  -9   4   2      313.66      321.21      6.07 o 
  -8   4   2        0.37        0.49      0.32 o 
  -7   4   2     1138.28     1103.72     13.19 o 
  -6   4   2     1262.05     1313.88     31.03 o 
  -5   4   2     1251.87     1328.18     40.31 o 
  -4   4   2       87.99       91.32      2.14 o 
  -3   4   2      371.64      389.07      6.87 o 
  -2   4   2      479.38      492.51      7.52 o 
  -1   4   2      303.00      255.54      7.12 o 
   0   4   2     1794.07     1719.87     27.18 o 
   1   4   2      302.58      260.64      6.55 o 
   2   4   2      479.55      492.56      8.46 o 
   3   4   2      365.64      379.28      7.74 o 
   4   4   2       89.13       95.12      1.96 o 
   5   4   2     1254.16     1290.00     23.29 o 
   6   4   2     1257.95     1291.61     23.34 o 
   7   4   2     1144.05     1118.46     12.01 o 
   8   4   2        0.36        0.58      0.27 o 
   9   4   2      310.50      324.22      6.95 o 
  -9   5   2       18.30       19.92      1.01 o 
  -8   5   2       41.69       39.93      1.09 o 
  -7   5   2      166.59      165.49      2.83 o 
  -6   5   2       28.22       31.98      0.98 o 
  -5   5   2      955.20     1007.40     26.11 o 
  -4   5   2      703.33      696.92     21.15 o 
  -3   5   2      519.10      478.26      9.94 o 
  -2   5   2      375.52      362.45      5.94 o 
  -1   5   2      144.91      161.03      2.83 o 
   0   5   2     7970.79     8240.99    130.51 o 
   1   5   2      146.73      162.50      2.64 o 
   2   5   2      372.32      365.95      6.56 o 
   3   5   2      520.46      471.02      9.86 o 
   4   5   2      697.98      681.70     11.32 o 
   5   5   2      958.38     1020.50     16.67 o 
   6   5   2       28.15       31.62      0.87 o 
   7   5   2      167.24      161.95      2.31 o 
   8   5   2       40.24       38.52      0.83 o 
   9   5   2       18.40       19.21      0.76 o 
  -9   6   2      296.68      306.11     15.24 o 
  -8   6   2      440.67      459.09      7.76 o 
  -7   6   2      260.95      260.85      4.77 o 
  -6   6   2      344.42      338.17      4.94 o 
  -5   6   2       37.38       43.16      1.62 o 
  -4   6   2      325.15      347.60     12.49 o 
  -3   6   2     1639.35     1601.92     41.06 o 
  -2   6   2     3510.11     3667.29     77.63 o 
  -1   6   2     1875.93     2039.42     36.41 o 
   0   6   2      949.83      949.02     17.57 o 
   1   6   2     1873.65     1936.63     36.41 o 
   2   6   2     3510.01     3702.33     85.67 o 
   3   6   2     1646.58     1659.40     32.99 o 
   4   6   2      320.20      348.40      7.49 o 
   5   6   2       36.98       42.74      1.44 o 
   6   6   2      342.71      339.68      4.83 o 
   7   6   2      263.45      268.67      5.07 o 
   8   6   2      439.34      429.59      9.35 o 
   9   6   2      296.28      315.46     12.33 o 
  -9   7   2        4.14        5.16      1.17 o 
  -8   7   2        6.06        6.21      0.95 o 
  -7   7   2      251.42      239.62      5.45 o 
  -6   7   2      355.50      346.71      6.77 o 
  -5   7   2       93.91      107.50      3.71 o 
  -4   7   2      356.79      361.89      9.07 o 
  -3   7   2      234.77      247.50     10.16 o 
  -2   7   2      190.22      178.62      4.81 o 
  -1   7   2      756.85      796.56     14.68 o 
   0   7   2      106.61      112.63      2.46 o 
   1   7   2      755.52      778.76     14.66 o 
   2   7   2      187.28      182.18      5.30 o 
   3   7   2      236.80      242.39      5.43 o 
   4   7   2      351.29      351.13      7.69 o 
   5   7   2       94.33      106.63      2.83 o 
   6   7   2      355.26      341.17      4.92 o 
   7   7   2      254.18      243.68      5.47 o 
   8   7   2        5.97        5.90      0.83 o 
   9   7   2        4.24        4.50      1.00 o 
  -8   8   2       19.16       25.59      1.36 o 
  -7   8   2      475.09      476.76     13.05 o 
  -6   8   2      963.62      939.63     19.53 o 
  -5   8   2      238.36      221.33      3.40 o 
  -4   8   2      515.63      486.51     16.82 o 
  -3   8   2      156.02      167.78      4.98 o 
  -2   8   2       92.27       85.62      2.94 o 
  -1   8   2        1.82        1.75      0.46 o 
   0   8   2       10.22        6.46      0.75 o 
   1   8   2        1.62        2.85      1.34 o 
   2   8   2       90.55       85.35      2.94 o 
   3   8   2      154.48      163.62      5.18 o 
   4   8   2      512.13      461.66     14.24 o 
   5   8   2      234.45      213.25      3.48 o 
   6   8   2      961.26      951.88     19.57 o 
   7   8   2      476.53      497.34     10.32 o 
   8   8   2       19.79       27.09      1.01 o 
  -8   9   2        4.35        5.01      0.68 o 
  -7   9   2        3.31        5.10      0.62 o 
  -6   9   2      631.55      627.15     14.42 o 
  -5   9   2      140.63      115.77      3.20 o 
  -4   9   2     2516.74     2311.18     41.02 o 
  -3   9   2     1093.20      982.25     23.77 o 
  -2   9   2      918.38      908.72     23.55 o 
  -1   9   2      338.98      365.79      8.33 o 
   0   9   2      147.33      139.63      3.04 o 
   1   9   2      340.53      368.18      8.30 o 
   2   9   2      916.53      852.26     23.44 o 
   3   9   2     1087.47      997.21     23.81 o 
   4   9   2     2517.85     2264.43     31.20 o 
   5   9   2      140.80      116.14      2.38 o 
   6   9   2      639.48      626.12     13.23 o 
   7   9   2        3.17        5.17      0.62 o 
   8   9   2        4.19        5.71      0.48 o 
  -7  10   2        4.32        6.28      1.17 o 
  -6  10   2       43.14       42.21      1.19 o 
  -5  10   2      382.22      392.83      8.50 o 
  -4  10   2      169.03      165.10      3.67 o 
  -3  10   2       56.66       64.91      1.55 o 
  -2  10   2       28.33       24.75      1.18 o 
  -1  10   2      230.29      225.13      5.91 o 
   0  10   2      231.04      212.94      5.42 o 
   1  10   2      228.12      226.18      7.99 o 
   2  10   2       27.26       22.49      2.00 o 
   3  10   2       57.39       62.92      1.80 o 
   4  10   2      169.73      159.52      3.75 o 
   5  10   2      386.76      400.60      5.87 o 
   6  10   2       44.22       40.39      1.67 o 
   7  10   2        3.98        6.40      0.69 o 
  -7  11   2       36.16       34.48      1.67 o 
  -6  11   2       44.27       47.48      1.21 o 
  -5  11   2      166.20      149.80      3.32 o 
  -4  11   2      168.35      171.82      4.48 o 
  -3  11   2       40.74       30.17      1.65 o 
  -2  11   2      320.63      297.75      4.64 o 
  -1  11   2       31.04       37.05      1.19 o 
   0  11   2     2330.84     2279.54     31.99 o 
   1  11   2       31.38       36.01      1.33 o 
   2  11   2      321.55      297.23      5.51 o 
   3  11   2       40.24       32.48      1.22 o 
   4  11   2      169.37      167.49      3.33 o 
   5  11   2      161.21      147.73      2.95 o 
   6  11   2       43.68       45.12      1.26 o 
   7  11   2       37.28       35.04      1.50 o 
  -6  12   2      163.07      167.72      6.50 o 
  -5  12   2       77.47       78.58      2.36 o 
  -4  12   2      154.89      165.56      4.24 o 
  -3  12   2      259.39      252.90      6.12 o 
  -2  12   2      132.05      145.29      2.42 o 
  -1  12   2      113.08      120.87      2.27 o 
   0  12   2        0.50        1.94      0.62 o 
   1  12   2      112.76      124.23      3.45 o 
   2  12   2      132.24      148.69      2.71 o 
   3  12   2      260.56      252.45      5.18 o 
   4  12   2      152.91      162.49      4.24 o 
   5  12   2       76.73       72.99      2.95 o 
   6  12   2      165.54      177.88      6.50 o 
  -4  13   2      178.29      188.66      5.91 o 
  -3  13   2       41.88       41.66      1.65 o 
  -2  13   2       90.80       92.79      2.00 o 
  -1  13   2       32.74       29.31      1.10 o 
   0  13   2      465.34      507.75      8.39 o 
   1  13   2       32.29       29.41      1.24 o 
   2  13   2       90.90       94.61      2.37 o 
   3  13   2       41.27       40.03      1.65 o 
   4  13   2      180.22      193.75      4.59 o 
  -3  14   2       15.20       15.77      1.75 o 
  -2  14   2       60.52       66.98      2.00 o 
  -1  14   2       29.32       31.77      1.15 o 
   0  14   2      150.06      182.63      3.74 o 
   1  14   2       29.37       32.36      1.47 o 
   2  14   2       59.77       68.24      2.06 o 
   3  14   2       15.90       18.67      1.25 o 
   1   0   3        0.54        4.51      0.48 o 
   2   0   3     5525.10     5209.85     95.67 o 
   3   0   3     3291.52     3480.17     60.15 o 
   4   0   3      114.79      118.11      3.11 o 
   5   0   3      487.40      534.57     13.07 o 
   6   0   3        3.41        7.33      0.83 o 
   7   0   3      826.19      819.62     27.98 o 
   8   0   3        6.66        5.10      0.52 o 
   9   0   3      173.96      187.54      5.83 o 
  10   0   3        0.98        0.67      0.33 o 
 -10   1   3       37.53       37.97      1.50 o 
  -9   1   3       68.38       61.79      2.33 o 
  -8   1   3      316.61      297.34      5.75 o 
  -7   1   3      442.74      429.35     10.72 o 
  -6   1   3      251.85      245.17      8.66 o 
  -5   1   3        8.34       10.13      0.62 o 
  -4   1   3      149.48      118.84      3.15 o 
  -3   1   3     3456.06     3690.44     72.33 o 
  -2   1   3     1945.63     1981.01     67.78 o 
  -1   1   3     5645.31     5376.52     87.39 o 
   1   1   3     5650.01     5476.76    140.57 o 
   2   1   3     1931.45     1932.07     32.79 o 
   3   1   3     3457.95     3828.24     62.88 o 
   4   1   3      149.31      123.52      2.56 o 
   5   1   3        8.61        9.92      0.42 o 
   6   1   3      255.12      244.19      6.00 o 
   7   1   3      446.83      426.49      9.78 o 
   8   1   3      317.07      303.02     12.74 o 
   9   1   3       69.82       64.29      2.33 o 
  10   1   3       36.65       35.98      1.33 o 
 -10   2   3        1.62        1.33      0.33 o 
  -9   2   3       57.89       61.79      2.33 o 
  -8   2   3      399.01      392.52      7.80 o 
  -7   2   3      287.66      291.99      7.65 o 
  -6   2   3      678.18      650.43     17.16 o 
  -5   2   3      709.17      777.28     15.25 o 
  -4   2   3     2294.94     2419.79     56.84 o 
  -3   2   3     1715.92     1803.95     30.81 o 
  -2   2   3        5.94        5.20      0.36 o 
  -1   2   3     1159.45     1119.20     32.96 o 
   0   2   3     4407.49     3891.73     71.06 o 
   1   2   3     1154.43     1160.05     22.57 o 
   2   2   3        6.40        5.37      0.95 o 
   3   2   3     1716.89     1814.53     30.13 o 
   4   2   3     2290.87     2426.30     37.72 o 
   5   2   3      710.14      780.50     13.58 o 
   6   2   3      673.48      643.31     15.54 o 
   7   2   3      287.53      302.28      5.47 o 
   8   2   3      401.60      397.57     11.24 o 
   9   2   3       58.62       59.79      2.33 o 
  10   2   3        1.68        1.17      0.33 o 
 -10   3   3       35.68       30.98      1.33 o 
  -9   3   3        2.26        4.15      1.50 o 
  -8   3   3       14.48       13.85      0.65 o 
  -7   3   3      331.03      299.89      4.29 o 
  -6   3   3       55.58       48.24      2.17 o 
  -5   3   3     2597.71     2731.87     53.31 o 
  -4   3   3     1745.42     1873.19     64.67 o 
  -3   3   3     3915.63     4253.88     72.99 o 
  -2   3   3     1996.47     2042.93     35.61 o 
  -1   3   3     7461.36     7031.83    128.41 o 
   0   3   3     1875.00     1674.32     30.56 o 
   1   3   3     7476.09     7168.22    120.16 o 
   2   3   3     1997.58     2003.30     40.68 o 
   3   3   3     3931.93     4432.79     68.31 o 
   4   3   3     1753.13     1855.35     29.37 o 
   5   3   3     2597.57     2740.06     43.19 o 
   6   3   3       53.75       51.23      1.24 o 
   7   3   3      326.14      292.11      3.96 o 
   8   3   3       15.47       14.97      0.54 o 
   9   3   3        2.43        2.84      0.35 o 
  10   3   3       35.51       30.31      1.17 o 
  -9   4   3       31.39       38.31      2.66 o 
  -8   4   3      159.14      152.19      2.87 o 
  -7   4   3      115.47      122.33      1.99 o 
  -6   4   3      802.35      821.52     23.65 o 
  -5   4   3      663.80      644.91     13.95 o 
  -4   4   3      189.57      208.19      4.32 o 
  -3   4   3     1672.61     1758.38     39.91 o 
  -2   4   3      477.70      541.83     12.26 o 
  -1   4   3      858.13      890.46     23.20 o 
   0   4   3      146.90      173.56      2.93 o 
   1   4   3      854.85      886.90     15.67 o 
   2   4   3      473.77      521.98      8.39 o 
   3   4   3     1676.56     1797.61     30.07 o 
   4   4   3      186.57      205.21      3.95 o 
   5   4   3      660.10      638.94     11.70 o 
   6   4   3      802.69      808.67     14.78 o 
   7   4   3      117.45      123.62      1.52 o 
   8   4   3      160.07      150.69      3.06 o 
   9   4   3       30.14       32.67      1.11 o 
  -9   5   3       59.64       64.54      2.33 o 
  -8   5   3       59.44       58.00      1.64 o 
  -7   5   3      276.79      265.02      4.32 o 
  -6   5   3      727.35      726.84     14.90 o 
  -5   5   3      104.59      105.46      3.12 o 
  -4   5   3       27.73       28.05      0.96 o 
  -3   5   3      466.10      508.94     13.52 o 
  -2   5   3      767.57      792.23     12.76 o 
  -1   5   3     3199.38     3169.60     62.10 o 
   0   5   3        0.62       -0.36      0.36 o 
   1   5   3     3204.84     3205.51     42.83 o 
   2   5   3      767.81      802.27     12.37 o 
   3   5   3      472.90      491.80     13.47 o 
   4   5   3       28.23       29.43      1.01 o 
   5   5   3      102.07      104.32      2.05 o 
   6   5   3      726.31      711.07     11.70 o 
   7   5   3      275.00      262.84      3.58 o 
   8   5   3       59.98       56.69      1.15 o 
   9   5   3       59.64       66.36      1.53 o 
  -9   6   3       71.98       74.29      3.16 o 
  -8   6   3       10.73        8.37      0.55 o 
  -7   6   3       25.27       24.05      0.91 o 
  -6   6   3      167.61      162.20      2.40 o 
  -5   6   3      486.85      462.69      9.81 o 
  -4   6   3      362.64      374.42     13.32 o 
  -3   6   3      656.53      688.42     17.19 o 
  -2   6   3      459.13      556.47     10.28 o 
  -1   6   3       49.39       59.19      1.31 o 
   0   6   3      110.08      123.83      2.58 o 
   1   6   3       50.45       64.97      1.77 o 
   2   6   3      460.67      562.75     11.48 o 
   3   6   3      659.68      719.47     14.53 o 
   4   6   3      364.29      371.39      7.94 o 
   5   6   3      491.24      465.16      9.85 o 
   6   6   3      168.00      161.02      2.54 o 
   7   6   3       25.57       27.63      1.01 o 
   8   6   3       11.50       10.09      0.65 o 
  -9   7   3       29.73       28.98      2.00 o 
  -8   7   3      248.67      253.01      4.61 o 
  -7   7   3       53.54       59.19      2.53 o 
  -6   7   3      373.78      357.81      6.01 o 
  -5   7   3       45.02       50.86      1.57 o 
  -4   7   3      352.23      349.10     12.82 o 
  -2   7   3     1289.75     1348.75     40.12 o 
  -1   7   3      120.16       98.77      2.18 o 
   0   7   3      188.36      196.50      3.98 o 
   1   7   3      119.05       98.77      3.56 o 
   2   7   3     1285.79     1364.76     49.97 o 
   3   7   3     1658.16     1642.06     29.15 o 
   4   7   3      351.80      354.31      7.65 o 
   5   7   3       44.43       48.08      1.64 o 
   6   7   3      373.63      362.47      5.15 o 
   7   7   3       55.14       61.85      1.60 o 
   8   7   3      248.83      259.02      5.54 o 
   9   7   3       30.31       27.48      2.00 o 
  -8   8   3       55.26       56.77      2.86 o 
  -7   8   3      220.47      222.64      5.10 o 
  -6   8   3      379.68      382.51      6.91 o 
  -5   8   3      266.54      247.34      3.76 o 
  -4   8   3      227.87      223.35      8.33 o 
  -2   8   3      545.01      567.89     15.43 o 
  -1   8   3      987.57      978.66     20.90 o 
   0   8   3      489.16      501.84      9.56 o 
   1   8   3      995.16      963.67     18.05 o 
   2   8   3      551.08      575.46     15.43 o 
   3   8   3      631.91      605.81     16.60 o 
   4   8   3      228.72      211.35      6.26 o 
   5   8   3      266.00      239.73      3.56 o 
   6   8   3      376.49      377.90      6.53 o 
   7   8   3      219.23      229.65      6.84 o 
   8   8   3       56.27       59.60      1.60 o 
  -8   9   3       67.37       62.18      2.16 o 
  -7   9   3       19.65       15.37      1.21 o 
  -6   9   3      127.33      126.92      2.41 o 
  -5   9   3       98.66       88.05      2.10 o 
  -4   9   3      178.83      165.37      3.73 o 
  -3   9   3      312.35      288.48      9.66 o 
  -2   9   3     1285.13     1214.69     45.30 o 
  -1   9   3      780.29      744.59     16.41 o 
   0   9   3      153.36      139.58      3.04 o 
   1   9   3      776.99      757.23     14.14 o 
   2   9   3     1281.44     1215.04     32.03 o 
   3   9   3      310.80      275.29      7.50 o 
   4   9   3      179.99      167.53      3.11 o 
   5   9   3       99.27       87.17      2.19 o 
   6   9   3      127.69      131.76      3.31 o 
   7   9   3       19.10       15.08      1.40 o 
   8   9   3       67.91       69.81      1.66 o 
  -7  10   3       42.11       42.74      2.29 o 
  -6  10   3      140.03      133.00      2.41 o 
  -5  10   3      108.24      104.46      2.62 o 
  -4  10   3      128.28      111.05      3.35 o 
  -3  10   3      525.72      508.78      8.46 o 
  -2  10   3      245.04      271.33      5.38 o 
  -1  10   3      502.75      491.33     11.07 o 
   0  10   3       35.44       33.49      1.75 o 
   1  10   3      501.79      477.85     15.66 o 
   2  10   3      243.21      272.04      5.66 o 
   3  10   3      525.54      507.73      8.89 o 
   4  10   3      127.73      107.94      2.22 o 
   5  10   3      107.72      106.33      2.21 o 
   6  10   3      139.40      130.67      3.39 o 
   7  10   3       42.33       42.63      1.33 o 
  -7  11   3       34.10       31.48      1.50 o 
  -6  11   3       76.18       78.23      1.88 o 
  -5  11   3       47.60       46.52      1.57 o 
  -4  11   3      105.35       76.11      2.47 o 
  -3  11   3       67.50       65.38      1.92 o 
  -2  11   3      302.02      315.77      5.03 o 
  -1  11   3     1383.81     1369.25     19.16 o 
   0  11   3      331.24      306.97      5.42 o 
   1  11   3     1386.21     1363.72     25.24 o 
   2  11   3      303.16      307.50      6.43 o 
   3  11   3       67.45       63.01      1.53 o 
   4  11   3      104.33       72.02      1.83 o 
   5  11   3       47.75       46.11      1.61 o 
   6  11   3       77.86       76.90      2.10 o 
   7  11   3       33.60       28.58      1.18 o 
  -6  12   3       55.95       63.79      2.83 o 
  -5  12   3       82.12       81.90      2.01 o 
  -4  12   3       21.69       13.38      1.06 o 
  -3  12   3       51.94       53.82      1.70 o 
  -2  12   3      115.79      108.61      2.08 o 
  -1  12   3      102.05      116.07      2.20 o 
   0  12   3      231.81      256.44      5.28 o 
   1  12   3      103.65      120.96      3.01 o 
   2  12   3      116.10      110.91      2.63 o 
   3  12   3       52.39       53.71      1.85 o 
   4  12   3       21.59       14.42      1.58 o 
   5  12   3       81.92       82.28      3.33 o 
   6  12   3       58.13       61.29      2.83 o 
  -4  13   3      174.41      186.32      4.59 o 
  -3  13   3       79.03       78.74      2.47 o 
  -2  13   3      102.16      107.20      2.19 o 
  -1  13   3       19.15       23.65      1.02 o 
   0  13   3      310.52      312.83      7.33 o 
   1  13   3       19.42       25.26      1.15 o 
   2  13   3      103.52      111.02      2.62 o 
   3  13   3       79.71       83.02      2.50 o 
   4  13   3      173.86      190.72      4.59 o 
  -3  14   3      145.94      141.66      3.53 o 
  -2  14   3       60.24       54.58      1.82 o 
  -1  14   3       66.47       70.56      1.76 o 
   0  14   3      588.15      612.88     11.19 o 
   1  14   3       67.28       70.22      2.23 o 
   2  14   3       60.84       59.27      4.58 o 
   3  14   3      147.10      151.05      4.50 o 
   0   0   4     8502.58     7915.58    388.24 o 
   1   0   4      840.85      816.13     14.32 o 
   2   0   4       56.61       53.91      1.41 o 
   3   0   4     4657.27     4673.48     73.61 o 
   4   0   4      465.03      544.74     10.82 o 
   5   0   4     1798.88     1847.87     51.33 o 
   6   0   4      456.76      456.92     11.93 o 
   7   0   4       58.70       55.51      2.52 o 
   8   0   4      297.33      297.61      5.78 o 
   9   0   4       46.51       43.64      1.83 o 
  10   0   4      116.67      109.09      3.50 o 
 -10   1   4       75.83       62.46      2.17 o 
  -9   1   4       75.27       64.79      2.50 o 
  -8   1   4      546.61      539.54     10.40 o 
  -7   1   4       63.00       55.88      2.17 o 
  -6   1   4      124.36      113.92      4.66 o 
  -5   1   4     1290.49     1364.26     45.14 o 
  -4   1   4      659.13      733.86     17.74 o 
  -3   1   4      776.68      734.79     14.53 o 
  -2   1   4     1737.12     1699.71     31.85 o 
  -1   1   4      195.07      192.48      4.43 o 
   0   1   4     4025.72     3806.31    187.21 o 
   1   1   4      198.12      189.12      4.21 o 
   2   1   4     1729.92     1790.89     34.69 o 
   3   1   4      771.02      762.07     11.40 o 
   4   1   4      657.86      731.05     15.43 o 
   5   1   4     1291.14     1343.43     25.16 o 
   6   1   4      125.46      120.67      2.64 o 
   7   1   4       62.46       55.54      2.30 o 
   8   1   4      551.90      553.88     10.42 o 
   9   1   4       76.44       68.12      2.50 o 
  10   1   4       77.04       63.62      2.17 o 
 -10   2   4      132.55      139.57      4.33 o 
  -9   2   4      250.23      231.35      7.16 o 
  -8   2   4      126.88      126.31      2.84 o 
  -7   2   4        6.51        4.03      0.59 o 
  -6   2   4      516.47      496.00     17.65 o 
  -5   2   4      132.22      152.32      3.18 o 
  -4   2   4     1156.62     1266.15     27.81 o 
  -3   2   4     1578.69     1600.24     23.24 o 
  -2   2   4     5316.30     5217.64     93.49 o 
  -1   2   4     2881.40     2665.33     45.59 o 
   0   2   4        6.85        6.47      0.53 o 
   1   2   4     2866.14     2733.69     48.59 o 
   2   2   4     5307.35     5265.83     90.28 o 
   3   2   4     1578.26     1672.66     25.03 o 
   4   2   4     1145.91     1253.14     17.16 o 
   5   2   4      134.31      156.22      2.64 o 
   6   2   4      517.98      515.69     10.56 o 
   7   2   4        6.24        4.15      0.39 o 
   8   2   4      126.08      125.15      3.35 o 
   9   2   4      252.51      235.34      7.16 o 
  10   2   4      132.32      137.41      4.33 o 
  -9   3   4      715.62      702.18     16.81 o 
  -8   3   4      113.40      107.56      2.60 o 
  -7   3   4     1264.58     1229.65     21.60 o 
  -6   3   4      165.52      177.55      6.50 o 
  -5   3   4       12.70       14.61      0.73 o 
  -4   3   4      199.82      254.57      5.14 o 
  -3   3   4      933.21      943.46     18.65 o 
  -2   3   4     3843.24     3640.51     64.51 o 
  -1   3   4     6256.44     6105.92    127.68 o 
   0   3   4     1376.81     1327.38     21.68 o 
   1   3   4     6251.41     6025.48     87.87 o 
   2   3   4     3836.61     3653.71     71.25 o 
   3   3   4      938.42      997.13     16.29 o 
   4   3   4      203.18      254.38      3.81 o 
   5   3   4       12.76       14.12      0.61 o 
   6   3   4      166.01      168.00      3.36 o 
   7   3   4     1266.48     1234.85     15.77 o 
   8   3   4      115.20      112.53      1.83 o 
   9   3   4      715.24      729.41     14.96 o 
  10   3   4       59.61       61.79      2.17 o 
  -9   4   4       18.68       22.82      2.17 o 
  -8   4   4      207.72      193.00      8.24 o 
  -7   4   4        1.37        1.69      0.54 o 
  -6   4   4       70.71       75.78      3.33 o 
  -5   4   4       37.31       29.74      1.09 o 
  -4   4   4      165.35      190.41      3.93 o 
  -3   4   4      843.52      951.50     14.85 o 
  -2   4   4     4674.91     4755.73    122.99 o 
  -1   4   4      641.78      626.38     13.29 o 
   0   4   4      290.45      259.84      4.83 o 
   1   4   4      638.42      627.67     15.25 o 
   2   4   4     4684.28     4782.90     72.35 o 
   3   4   4      843.61      946.59     16.41 o 
   4   4   4      162.32      184.65      3.27 o 
   5   4   4       36.80       32.21      1.24 o 
   6   4   4       71.11       73.55      1.54 o 
   7   4   4        1.57        1.26      0.24 o 
   8   4   4      206.17      194.80      3.28 o 
   9   4   4       18.07       22.00      1.00 o 
  -9   5   4      106.05      108.58      2.35 o 
  -8   5   4       73.32       69.29      2.26 o 
  -7   5   4      110.45      103.91      1.93 o 
  -6   5   4      166.51      158.74      4.42 o 
  -5   5   4     1272.35     1245.72     25.80 o 
  -4   5   4       40.75       37.91      1.31 o 
  -3   5   4     1411.70     1487.60     56.88 o 
  -2   5   4     2045.52     2097.07     33.06 o 
  -1   5   4     2077.05     2217.60     51.88 o 
   0   5   4      267.10      312.35      5.96 o 
   1   5   4     2073.78     2206.73     35.29 o 
   2   5   4     2045.21     2088.85     36.05 o 
   3   5   4     1414.55     1437.30     24.76 o 
   4   5   4       40.65       39.68      1.11 o 
   5   5   4     1273.27     1271.01     22.75 o 
   6   5   4      167.32      161.35      2.98 o 
   7   5   4      111.76      104.43      1.65 o 
   8   5   4       73.33       68.79      1.38 o 
   9   5   4      104.85      107.60      3.50 o 
  -9   6   4       76.51       83.17      3.95 o 
  -8   6   4       91.59       97.18      2.16 o 
  -7   6   4      202.99      208.54      4.00 o 
  -6   6   4      363.79      357.88      4.52 o 
  -5   6   4      162.23      146.69      4.29 o 
  -4   6   4      637.16      654.09     24.73 o 
  -3   6   4      264.12      239.01      6.24 o 
  -2   6   4       38.01       23.35      1.42 o 
  -1   6   4      161.34      166.76      2.97 o 
   0   6   4     1621.56     1983.83     36.31 o 
   1   6   4      163.18      169.25      2.92 o 
   2   6   4       38.10       25.99      0.83 o 
   3   6   4      262.63      240.70      4.64 o 
   4   6   4      635.85      636.76     13.74 o 
   5   6   4      162.77      147.95      3.59 o 
   6   6   4      364.03      359.62      5.33 o 
   7   6   4      202.54      206.94      3.74 o 
   8   6   4       91.19       93.42      3.77 o 
   9   6   4       76.97       84.94      4.00 o 
  -9   7   4      235.00      253.00      9.99 o 
  -8   7   4      252.12      282.01      6.03 o 
  -7   7   4      215.07      228.21      6.49 o 
  -6   7   4      477.09      476.70      6.99 o 
  -5   7   4       69.97       69.37      2.02 o 
  -2   7   4     1196.51     1214.39     25.80 o 
  -1   7   4     1131.37     1210.13     21.96 o 
   0   7   4      386.46      445.88      8.49 o 
   1   7   4     1133.77     1167.24     21.94 o 
   2   7   4     1196.04     1192.37     44.80 o 
   3   7   4      154.35      141.76      3.02 o 
   4   7   4      132.68      140.63      3.47 o 
   5   7   4       70.89       74.10      2.95 o 
   6   7   4      474.38      483.52      6.71 o 
   7   7   4      214.72      225.06      4.04 o 
   8   7   4      252.97      288.68      6.12 o 
   9   7   4      237.31      251.83      9.99 o 
  -8   8   4       80.24       87.58      2.32 o 
  -7   8   4       96.30       98.03      2.63 o 
  -6   8   4      129.69      133.10      2.84 o 
  -5   8   4     1014.42      948.38     13.01 o 
  -4   8   4       42.98       38.27      1.77 o 
  -2   8   4       14.31       17.31      0.88 o 
  -1   8   4      211.71      219.45      5.06 o 
   0   8   4      109.23       89.68      2.06 o 
   1   8   4      213.59      209.88      4.50 o 
   2   8   4       13.34       17.50      1.30 o 
   3   8   4      149.78      155.40      7.16 o 
   4   8   4       43.42       39.31      3.00 o 
   5   8   4     1017.95      939.12     13.80 o 
   6   8   4      126.55      133.60      2.77 o 
   7   8   4       99.04      106.31      2.67 o 
   8   8   4       81.37       96.77      2.25 o 
  -8   9   4        4.93        5.69      0.67 o 
  -7   9   4       28.67       31.80      1.23 o 
  -6   9   4      300.24      288.79      4.68 o 
  -5   9   4      140.47      127.99      3.29 o 
  -4   9   4       85.87       91.25      2.08 o 
  -3   9   4        6.97        8.58      0.94 o 
  -2   9   4       24.16       24.67      1.41 o 
  -1   9   4      196.58      168.39      5.42 o 
   0   9   4     1736.04     1654.33     30.52 o 
   1   9   4      198.39      172.07      3.58 o 
   2   9   4       24.02       20.46      1.35 o 
   3   9   4        6.97        7.74      1.04 o 
   4   9   4       85.53       88.20      1.95 o 
   5   9   4      143.17      132.14      2.60 o 
   6   9   4      299.25      283.67      6.45 o 
   7   9   4       29.05       32.74      1.25 o 
   8   9   4        4.67        6.68      0.53 o 
  -7  10   4      357.67      373.98     13.40 o 
  -6  10   4      218.20      223.64      3.69 o 
  -5  10   4       16.92       14.24      0.95 o 
  -4  10   4      160.18      157.08      3.11 o 
  -3  10   4      245.35      239.89      4.20 o 
  -2  10   4      127.21      134.87      2.46 o 
  -1  10   4      672.74      672.60     15.02 o 
   0  10   4      181.10      196.80      8.74 o 
   1  10   4      676.66      688.88     21.32 o 
   2  10   4      127.28      136.74      3.23 o 
   3  10   4      244.79      226.62      4.50 o 
   4  10   4      160.07      155.81      3.30 o 
   5  10   4       16.39       14.05      0.80 o 
   6  10   4      217.28      224.48      5.08 o 
   7  10   4      359.88      359.14      7.73 o 
  -6  11   4        0.96        1.61      0.52 o 
  -5  11   4       44.67       46.04      1.54 o 
  -4  11   4       11.09       11.02      1.06 o 
  -3  11   4      101.21      100.81      2.16 o 
  -2  11   4       33.36       27.73      1.09 o 
  -1  11   4      929.12      899.55     12.95 o 
   0  11   4       12.20       10.41      0.79 o 
   1  11   4      927.06      927.93     17.09 o 
   2  11   4       32.32       27.34      1.20 o 
   3  11   4      100.86       97.49      2.33 o 
   4  11   4       10.58       10.06      0.76 o 
   5  11   4       45.40       47.76      1.38 o 
   6  11   4        1.07        0.84      0.51 o 
   7  11   4       35.37       35.81      1.83 o 
  -6  12   4       28.11       19.15      1.33 o 
  -5  12   4       69.76       81.44      3.73 o 
  -4  12   4       88.44       79.91      2.47 o 
  -3  12   4       41.25       43.69      1.54 o 
  -2  12   4      326.92      360.49      5.99 o 
  -1  12   4       26.79       25.67      0.96 o 
   0  12   4      250.87      253.59      4.74 o 
   1  12   4       27.65       29.06      1.41 o 
   2  12   4      324.68      353.48      7.66 o 
   3  12   4       41.80       44.33      1.37 o 
   4  12   4       89.20       78.25      3.16 o 
   5  12   4       71.33       81.95      3.33 o 
  -4  13   4       35.86       53.74      1.77 o 
  -3  13   4       25.76       26.09      1.09 o 
  -2  13   4       45.79       46.23      1.27 o 
  -1  13   4      691.81      679.48     12.73 o 
   0  13   4      248.69      250.80      5.08 o 
   1  13   4      690.01      703.54     20.02 o 
   2  13   4       45.35       47.34      1.53 o 
   3  13   4       25.18       26.49      1.58 o 
   4  13   4       36.63       52.83      2.58 o 
  -3  14   4       36.11       34.31      1.83 o 
  -2  14   4       68.25       69.27      1.50 o 
  -1  14   4       15.89       17.31      1.61 o 
   0  14   4      427.64      443.81     10.28 o 
   1  14   4       15.51       16.86      1.11 o 
   2  14   4       68.58       72.40      2.50 o 
   3  14   4       36.28       36.48      1.83 o 
   3   0   5     4292.74     4621.22     73.31 o 
   4   0   5     2101.70     2321.00     36.08 o 
   5   0   5      200.32      204.09      5.45 o 
   6   0   5      692.35      692.54     23.65 o 
   7   0   5      165.33      156.40      4.24 o 
   8   0   5      216.39      210.47      4.23 o 
   9   0   5        0.43       -0.33      0.50 o 
 -10   1   5      110.51      111.09      3.50 o 
  -9   1   5      135.82      137.08      4.50 o 
  -8   1   5      147.64      137.80      3.39 o 
  -7   1   5       58.26       66.81      2.44 o 
  -6   1   5      228.18      243.17      8.49 o 
  -5   1   5      395.29      365.42     12.82 o 
  -4   1   5      270.63      344.91      9.80 o 
  -3   1   5     4456.46     4606.77     78.10 o 
  -2   1   5     1520.71     1468.75     25.59 o 
  -1   1   5     6012.54     5702.47    108.78 o 
   0   1   5      599.89      545.44      8.63 o 
   1   1   5     5989.02     5656.67    146.78 o 
   2   1   5     1513.85     1475.86     23.25 o 
   3   1   5     4448.19     4753.46     70.76 o 
   4   1   5      273.20      344.26      5.57 o 
   5   1   5      396.85      370.09      7.40 o 
   6   1   5      230.37      227.33      6.29 o 
   7   1   5       57.84       66.25      2.44 o 
   8   1   5      146.71      141.04      2.89 o 
   9   1   5      136.69      140.24      4.50 o 
  10   1   5      110.46      107.10      3.50 o 
 -10   2   5       18.29       19.49      1.00 o 
  -9   2   5       83.86       85.61      3.00 o 
  -8   2   5      294.81      292.39      5.20 o 
  -7   2   5       83.86       89.55      1.85 o 
  -6   2   5      164.78      167.75      4.29 o 
  -5   2   5      736.07      753.29     16.33 o 
  -4   2   5      363.40      334.53      7.09 o 
  -3   2   5     2972.21     3074.27     58.48 o 
  -2   2   5      110.12       96.39      1.97 o 
  -1   2   5     2368.07     2256.20     36.62 o 
   0   2   5     7761.22     7361.02    162.77 o 
   1   2   5     2377.58     2259.68     67.79 o 
   2   2   5      109.01       91.88      1.85 o 
   3   2   5     2975.64     3322.16     53.96 o 
   4   2   5      364.54      338.25      5.59 o 
   5   2   5      743.35      753.87     12.26 o 
   6   2   5      164.64      169.67      3.70 o 
   7   2   5       83.40       91.41      1.79 o 
   8   2   5      294.32      290.82      5.72 o 
   9   2   5       85.78       87.11      3.00 o 
  10   2   5       18.46       18.32      1.00 o 
  -9   3   5      150.15      144.40      6.50 o 
  -8   3   5      134.38      138.67      3.44 o 
  -7   3   5      222.53      220.25      3.29 o 
  -6   3   5      132.14      144.94      3.70 o 
  -5   3   5       52.17       56.63      1.43 o 
  -4   3   5      365.08      366.17      7.44 o 
  -3   3   5      505.00      542.51      9.37 o 
  -2   3   5     1070.70     1107.20     18.77 o 
  -1   3   5      498.47      517.04     15.62 o 
   0   3   5      519.06      518.79      9.66 o 
   1   3   5      498.02      525.00     11.86 o 
   2   3   5     1080.78     1114.30     16.33 o 
   3   3   5      499.10      547.38      9.27 o 
   4   3   5      364.41      372.37      5.48 o 
   5   3   5       51.12       59.40      1.21 o 
   6   3   5      129.82      134.38      2.84 o 
   7   3   5      226.23      217.06      3.01 o 
   8   3   5      135.86      135.86      2.22 o 
   9   3   5      148.37      144.46      3.24 o 
  -9   4   5       49.92       48.59      1.76 o 
  -8   4   5      185.69      191.12      4.42 o 
  -7   4   5      114.76      123.31      2.31 o 
  -6   4   5      104.94      105.93      4.33 o 
  -5   4   5        6.12        4.76      0.76 o 
  -4   4   5      444.99      456.72     11.16 o 
  -3   4   5     2521.21     2784.76     81.84 o 
  -2   4   5     5297.25     5393.00     93.42 o 
  -1   4   5      666.37      617.97     11.71 o 
   0   4   5     4269.98     4343.87     93.37 o 
   1   4   5      667.39      618.09      8.69 o 
   2   4   5     5287.81     5347.82     81.75 o 
   3   4   5     2531.27     2738.02     42.96 o 
   4   4   5      441.69      473.80      9.97 o 
   5   4   5        6.01        3.89      0.55 o 
   6   4   5      103.41      104.70      2.03 o 
   7   4   5      113.63      120.18      1.60 o 
   8   4   5      189.32      194.96      3.28 o 
   9   4   5       50.66       44.60      1.35 o 
  -9   5   5      192.93      202.85      4.12 o 
  -8   5   5       75.78       74.04      1.62 o 
  -7   5   5      232.50      210.41      4.37 o 
  -6   5   5      785.39      745.74     28.05 o 
  -5   5   5       63.16       69.82      1.89 o 
  -4   5   5      262.60      260.36      5.64 o 
  -3   5   5        9.69        8.96      1.01 o 
  -2   5   5      163.93      174.03      4.89 o 
  -1   5   5      290.43      291.05      4.91 o 
   0   5   5     4821.43     5098.49     80.56 o 
   1   5   5      293.15      292.19      4.40 o 
   2   5   5      162.97      174.46      2.94 o 
   3   5   5        9.74        9.11      0.53 o 
   4   5   5      262.81      263.49      5.04 o 
   5   5   5       64.65       76.38      1.78 o 
   6   5   5      783.04      755.58     12.32 o 
   7   5   5      229.44      209.18      3.26 o 
   8   5   5       75.89       73.74      1.39 o 
   9   5   5      191.96      191.37      6.16 o 
  -9   6   5       67.60       74.58      2.40 o 
  -8   6   5       89.29       87.03      1.85 o 
  -7   6   5      288.20      290.40      6.30 o 
  -6   6   5      229.84      219.29      2.93 o 
  -5   6   5       18.97       12.09      2.00 o 
  -4   6   5      330.00      317.96      8.30 o 
  -3   6   5      482.15      470.52     16.82 o 
  -2   6   5      446.56      427.40      7.91 o 
  -1   6   5      217.48      232.43      4.04 o 
   0   6   5       18.73       28.44      0.92 o 
   1   6   5      219.05      234.86      3.97 o 
   2   6   5      448.06      422.77      7.63 o 
   3   6   5      487.60      482.64      8.85 o 
   4   6   5      330.37      333.90      7.11 o 
   5   6   5       19.32       13.79      0.89 o 
   6   6   5      228.40      222.06      3.31 o 
   7   6   5      284.52      287.28      5.00 o 
   8   6   5       89.32       84.67      2.21 o 
   9   6   5       66.99       73.33      2.16 o 
  -9   7   5       35.25       37.97      2.33 o 
  -8   7   5      183.32      189.45      4.40 o 
  -7   7   5      125.62      134.49      2.69 o 
  -6   7   5       19.50       25.23      1.54 o 
  -5   7   5      334.48      293.64      5.98 o 
  -3   7   5      659.72      684.38     23.65 o 
  -2   7   5      289.40      299.21      5.84 o 
  -1   7   5      574.32      580.73     10.89 o 
   0   7   5        0.05        0.98      0.35 o 
   1   7   5      575.24      575.69     10.87 o 
   2   7   5      293.66      327.78     12.16 o 
   3   7   5      665.58      684.42     14.59 o 
   4   7   5      303.01      290.03      6.44 o 
   5   7   5      336.01      302.41      6.66 o 
   6   7   5       19.38       25.52      1.02 o 
   7   7   5      124.63      135.88      2.95 o 
   8   7   5      185.62      198.92      4.33 o 
  -8   8   5       61.07       57.65      1.96 o 
  -7   8   5       42.38       43.86      1.50 o 
  -6   8   5      112.91      108.13      3.32 o 
  -5   8   5      183.95      181.15      3.21 o 
  -4   8   5     1300.79     1225.85     37.97 o 
  -2   8   5      643.52      601.35     13.36 o 
  -1   8   5      615.33      588.78     13.11 o 
   0   8   5      190.12      177.67      3.70 o 
   1   8   5      614.62      604.03     11.30 o 
   2   8   5      644.88      638.91     23.32 o 
   3   8   5      144.23      152.82      7.91 o 
   4   8   5     1296.44     1263.99     47.64 o 
   5   8   5      186.43      182.05      3.71 o 
   6   8   5      111.32      106.22      2.56 o 
   7   8   5       42.76       43.80      1.54 o 
   8   8   5       62.22       65.24      1.66 o 
  -8   9   5       58.80       49.15      1.75 o 
  -7   9   5      257.60      249.20      8.96 o 
  -6   9   5       13.91       13.21      0.72 o 
  -5   9   5      289.71      265.54      5.56 o 
  -4   9   5      128.73      126.19      2.64 o 
  -3   9   5       25.94       29.37      1.54 o 
  -2   9   5      215.68      210.53      6.36 o 
  -1   9   5      334.43      326.08      7.63 o 
   0   9   5      184.13      148.46      3.23 o 
   1   9   5      340.88      338.92      7.60 o 
   3   9   5       25.74       33.47      3.91 o 
   4   9   5      128.14      119.72      2.81 o 
   5   9   5      290.35      270.78      4.69 o 
   6   9   5       13.79       13.14      0.97 o 
   7   9   5      257.09      255.72      5.58 o 
   8   9   5       58.89       53.35      1.35 o 
  -7  10   5       61.61       56.90      1.60 o 
  -6  10   5       95.44       99.73      1.92 o 
  -5  10   5      355.99      347.89      6.92 o 
  -4  10   5      301.88      279.70      4.92 o 
  -3  10   5      259.43      271.87      4.78 o 
  -2  10   5       72.18       78.17      2.43 o 
  -1  10   5       27.33       32.85      1.54 o 
   0  10   5       29.26       46.81      3.91 o 
   1  10   5       27.56       36.48      2.50 o 
   2  10   5       72.35       77.60      2.00 o 
   3  10   5      257.98      274.42      5.11 o 
   4  10   5      298.88      268.12      4.68 o 
   5  10   5      355.14      349.12      5.85 o 
   6  10   5       96.10       98.11      2.61 o 
   7  10   5       61.96       57.71      1.79 o 
  -6  11   5       78.31       75.99      1.86 o 
  -5  11   5        8.70        9.94      1.20 o 
  -4  11   5       19.59       21.28      1.17 o 
  -3  11   5      628.73      658.68     10.39 o 
  -2  11   5      339.28      340.56      7.31 o 
  -1  11   5       60.60       57.09      1.56 o 
   0  11   5      157.88      171.93      3.35 o 
   1  11   5       58.40       55.27      1.89 o 
   2  11   5      341.76      335.62      6.19 o 
   3  11   5      628.39      639.08     11.15 o 
   4  11   5       19.70       19.89      0.95 o 
   5  11   5        8.62       10.21      0.84 o 
   6  11   5       77.91       73.02      2.01 o 
  -6  12   5       22.25       28.15      1.67 o 
  -5  12   5      185.21      199.17      4.06 o 
  -4  12   5      157.07      151.94      3.76 o 
  -3  12   5       55.36       58.21      1.50 o 
  -2  12   5      178.44      191.89      3.51 o 
  -1  12   5        9.24       10.51      0.89 o 
   0  12   5      249.66      269.55      4.82 o 
   1  12   5        9.27       13.18      1.47 o 
   2  12   5      179.33      189.67      3.78 o 
   3  12   5       55.26       56.63      1.51 o 
   4  12   5      155.92      153.11      3.30 o 
   5  12   5      187.56      195.20      6.66 o 
  -4  13   5        2.77        4.08      0.71 o 
  -3  13   5        1.51        2.44      0.58 o 
  -2  13   5      194.68      203.48      3.64 o 
  -1  13   5       74.74       70.55      1.95 o 
   0  13   5       70.66       74.06      2.58 o 
   1  13   5       75.42       72.69      3.60 o 
   2  13   5      195.10      210.60      4.29 o 
   3  13   5        1.81        2.42      0.71 o 
   4  13   5        2.62        4.43      0.64 o 
  -2  14   5       57.70       56.74      1.27 o 
  -1  14   5      230.69      223.65      4.38 o 
   0  14   5       53.36       56.38      3.41 o 
   1  14   5      231.18      219.39      5.40 o 
   2  14   5       56.76       54.76      4.00 o 
   3  14   5        7.88       11.33      1.17 o 
   0   0   6       92.82      104.29      2.08 o 
   1   0   6     3121.49     2974.24     50.85 o 
   2   0   6       46.03       36.74      0.74 o 
   3   0   6      279.82      374.40      5.28 o 
   4   0   6     1700.26     1942.97     38.58 o 
   5   0   6     1372.53     1388.41     46.80 o 
   6   0   6      425.78      443.87     15.49 o 
   7   0   6      298.43      298.26      8.90 o 
   8   0   6      535.60      502.35      9.86 o 
   9   0   6        4.67        4.33      0.67 o 
  10   0   6       50.69       33.64      1.50 o 
 -10   1   6       20.46       20.49      1.00 o 
  -9   1   6      302.50      297.14      9.16 o 
  -8   1   6      349.14      324.45      6.35 o 
  -7   1   6      438.23      405.11      7.38 o 
  -6   1   6      245.16      231.85      8.16 o 
  -5   1   6      348.93      375.42     13.16 o 
  -4   1   6      196.65      216.37      6.50 o 
  -3   1   6     4995.17     5253.50     85.99 o 
  -2   1   6     4051.24     4051.79     63.98 o 
  -1   1   6    16174.35    15198.94    401.26 o 
   0   1   6     2497.24     2284.18     35.02 o 
   1   1   6    16169.91    15425.89    290.16 o 
   2   1   6     4042.51     4127.98     70.24 o 
   3   1   6     4992.41     5170.77     69.51 o 
   4   1   6      201.60      224.78      3.51 o 
   5   1   6      352.44      377.71      7.21 o 
   6   1   6      245.63      219.65      5.59 o 
   7   1   6      438.61      403.93      8.60 o 
   8   1   6      351.55      323.85      6.29 o 
   9   1   6      300.38      297.14      9.16 o 
  10   1   6       20.31       19.65      1.00 o 
  -9   2   6       16.72       16.77      0.98 o 
  -8   2   6       70.74       70.89      1.80 o 
  -7   2   6      147.24      128.73      2.16 o 
  -6   2   6      365.82      343.30      8.77 o 
  -5   2   6       48.52       52.13      1.26 o 
  -4   2   6      998.30     1042.08     17.82 o 
  -3   2   6        3.79        8.36      0.35 o 
  -2   2   6      928.19      907.74     17.17 o 
  -1   2   6     1139.47     1131.68     18.21 o 
   0   2   6     9155.46     8898.15    143.20 o 
   1   2   6     1138.58     1165.01     24.14 o 
   2   2   6      927.28      926.85     19.08 o 
   3   2   6        4.06        9.37      0.85 o 
   4   2   6     1000.62     1054.73     15.67 o 
   5   2   6       47.81       54.29      1.37 o 
   6   2   6      372.09      370.34      7.58 o 
   7   2   6      150.10      131.69      2.18 o 
   8   2   6       70.11       68.90      1.71 o 
   9   2   6       16.31       16.49      1.33 o 
  -9   3   6       79.52       82.58      2.60 o 
  -8   3   6      148.82      150.15      3.63 o 
  -7   3   6       41.23       40.66      1.15 o 
  -6   3   6        9.64        9.79      0.68 o 
  -5   3   6      329.56      360.93      7.18 o 
  -4   3   6      175.70      195.81      4.34 o 
  -3   3   6     1048.67     1094.45     32.15 o 
  -2   3   6     2590.04     2694.41     41.88 o 
  -1   3   6     1046.32     1037.18     15.43 o 
   0   3   6       37.79       56.19      1.27 o 
   1   3   6     1052.35     1054.11     26.59 o 
   2   3   6     2594.82     2687.87     39.17 o 
   3   3   6     1044.70     1105.12     19.53 o 
   4   3   6      174.52      193.38      3.00 o 
   5   3   6      325.83      351.48      7.14 o 
   6   3   6        9.90       10.55      0.62 o 
   7   3   6       41.90       40.46      0.86 o 
   8   3   6      149.59      152.33      3.18 o 
   9   3   6       77.68       80.73      1.99 o 
  -9   4   6      246.73      253.09      6.71 o 
  -8   4   6        4.77        6.62      0.69 o 
  -7   4   6      550.00      513.47      8.33 o 
  -6   4   6       37.92       31.38      1.28 o 
  -5   4   6      320.34      314.78      8.07 o 
  -4   4   6       71.88       76.56      1.75 o 
  -3   4   6     2498.49     2534.58     47.34 o 
  -2   4   6      723.69      689.34     10.85 o 
  -1   4   6     3458.49     3297.01     65.24 o 
   0   4   6       41.92       38.54      0.89 o 
   1   4   6     3452.46     3385.14     97.31 o 
   2   4   6      721.51      689.00     10.72 o 
   3   4   6     2503.57     2523.44     45.30 o 
   4   4   6       71.91       78.07      1.74 o 
   5   4   6      318.11      326.58      6.13 o 
   6   4   6       36.27       29.48      0.95 o 
   7   4   6      546.41      518.22      6.43 o 
   8   4   6        4.87        5.04      0.48 o 
   9   4   6      245.42      243.01      7.66 o 
  -9   5   6      342.63      393.79     10.08 o 
  -8   5   6       71.23       69.94      1.58 o 
  -7   5   6       59.46       67.64      1.29 o 
  -6   5   6     1167.78     1118.06     23.41 o 
  -5   5   6      671.31      666.49     13.98 o 
  -4   5   6      466.39      456.23      9.56 o 
  -3   5   6      860.05      917.98     16.16 o 
  -2   5   6      894.75      924.57     16.19 o 
  -1   5   6      199.20      240.95      4.68 o 
   0   5   6       92.67       86.95      1.64 o 
   1   5   6      206.35      244.26      3.69 o 
   2   5   6      901.65      915.08     20.94 o 
   3   5   6      860.15      923.35     16.43 o 
   4   5   6      467.35      455.16     10.84 o 
   5   5   6      673.45      680.08     12.39 o 
   6   5   6     1170.43     1118.64     18.07 o 
   7   5   6       60.46       69.38      1.48 o 
   8   5   6       71.83       69.96      1.37 o 
   9   5   6      341.80      371.59     11.49 o 
  -9   6   6        4.31        6.61      0.95 o 
  -8   6   6       39.09       40.44      1.09 o 
  -7   6   6      248.10      255.69      4.16 o 
  -6   6   6       80.33       84.07      1.36 o 
  -5   6   6     3100.10     3044.46     62.40 o 
  -4   6   6      697.33      708.40     17.37 o 
  -3   6   6       75.99       80.28      3.66 o 
  -2   6   6      251.36      241.59      4.71 o 
  -1   6   6      211.66      230.34      4.52 o 
   0   6   6      818.88      791.31     14.72 o 
   1   6   6      208.91      229.29      3.91 o 
   2   6   6      253.12      247.28      4.66 o 
   3   6   6       74.65       85.94      2.86 o 
   4   6   6      698.35      712.25     14.71 o 
   5   6   6     3107.01     3092.56     61.61 o 
   6   6   6       81.51       85.97      1.57 o 
   7   6   6      250.05      252.02      4.47 o 
   8   6   6       39.03       39.06      1.12 o 
   9   6   6        4.30        5.00      0.67 o 
  -8   7   6       66.82       75.99      1.68 o 
  -7   7   6      252.06      278.15      5.03 o 
  -6   7   6     1399.26     1356.28     24.59 o 
  -5   7   6      103.84      104.81      3.12 o 
  -4   7   6      199.06      206.03      7.50 o 
  -3   7   6       24.16       26.32      1.83 o 
  -2   7   6      265.92      264.81      5.19 o 
  -1   7   6       57.73       73.05      2.05 o 
   0   7   6      421.12      415.20      7.95 o 
   1   7   6       58.69       72.20      1.92 o 
   2   7   6      267.36      282.65     10.83 o 
   3   7   6       24.60       28.90      1.47 o 
   4   7   6      197.66      190.06      4.56 o 
   5   7   6      102.71      102.89      2.81 o 
   6   7   6     1396.70     1372.03     21.88 o 
   7   7   6      255.61      280.91      5.33 o 
   8   7   6       66.01       79.06      1.99 o 
  -8   8   6       14.34       13.73      0.78 o 
  -7   8   6       49.47       55.22      1.73 o 
  -6   8   6      148.85      143.05      2.61 o 
  -5   8   6      217.07      201.71      3.44 o 
  -4   8   6       87.17       78.77      4.75 o 
  -2   8   6      101.42      114.18      3.12 o 
  -1   8   6       95.51       96.38      3.52 o 
   0   8   6       49.56       50.28      1.39 o 
   1   8   6       95.44       92.57      2.14 o 
   2   8   6      100.70      115.26      5.33 o 
   3   8   6      275.50      276.98     11.83 o 
   4   8   6       84.27       80.61      4.66 o 
   5   8   6      217.48      195.08      3.68 o 
   6   8   6      146.38      138.37      3.14 o 
   7   8   6       50.82       56.43      2.16 o 
   8   8   6       14.23       16.09      0.78 o 
  -8   9   6      106.75      105.26      3.22 o 
  -7   9   6      100.65      107.03      2.67 o 
  -6   9   6      101.37      100.18      2.02 o 
  -5   9   6      428.11      430.34      9.73 o 
  -4   9   6      400.08      390.75      6.74 o 
  -3   9   6       89.92       91.20      2.31 o 
  -1   9   6      628.21      602.19     13.40 o 
   0   9   6      255.15      236.24      4.81 o 
   1   9   6      627.89      611.69     13.37 o 
   2   9   6      611.76      606.50     16.72 o 
   3   9   6       88.86       90.14      5.41 o 
   4   9   6      397.59      383.46      7.31 o 
   5   9   6      431.31      436.84      7.73 o 
   6   9   6      103.52      103.44      2.77 o 
   7   9   6       99.52      106.83      2.67 o 
   8   9   6      106.71      117.93      3.20 o 
  -7  10   6      140.66      157.00      5.91 o 
  -6  10   6       19.30       15.88      0.89 o 
  -5  10   6       86.52       92.84      2.08 o 
  -4  10   6      150.22      145.96      2.99 o 
  -3  10   6      119.30      108.38      2.28 o 
  -2  10   6      273.67      273.70      4.36 o 
  -1  10   6      740.36      699.26     12.66 o 
   0  10   6     1986.73     1994.18     59.96 o 
   1  10   6      737.89      705.53     21.99 o 
   2  10   6      275.72      278.70      5.18 o 
   3  10   6      116.54      104.54      2.23 o 
   4  10   6      148.34      148.81      3.63 o 
   5  10   6       88.13       93.87      1.93 o 
   6  10   6       19.33       16.31      0.97 o 
   7  10   6      140.66      149.25      3.44 o 
  -6  11   6       34.13       38.06      1.18 o 
  -5  11   6       21.91       19.07      1.04 o 
  -4  11   6      177.37      182.18      3.36 o 
  -3  11   6       58.28       49.45      1.41 o 
  -2  11   6       12.05       13.38      1.22 o 
  -1  11   6      184.98      184.74      4.57 o 
   0  11   6      162.20      137.56      3.33 o 
   1  11   6      185.33      195.04      4.26 o 
   2  11   6       11.61       12.27      0.88 o 
   3  11   6       59.31       47.44      1.49 o 
   4  11   6      175.02      168.30      3.38 o 
   5  11   6       21.65       19.43      1.01 o 
   6  11   6       34.59       32.67      1.24 o 
  -5  12   6       36.98       40.67      2.55 o 
  -4  12   6       22.18       23.33      1.42 o 
  -3  12   6        3.36        1.81      0.64 o 
  -2  12   6      261.13      277.63      4.74 o 
  -1  12   6      394.42      402.64      7.74 o 
   0  12   6        1.68        2.79      0.70 o 
   1  12   6      390.50      396.44      8.51 o 
   2  12   6      260.55      267.79      5.08 o 
   3  12   6        3.05        3.04      0.56 o 
   4  12   6       21.47       24.60      1.78 o 
   5  12   6       37.07       39.44      1.56 o 
  -4  13   6       19.48       21.18      1.11 o 
  -3  13   6       84.71       77.59      3.20 o 
  -2  13   6       32.36       34.80      1.10 o 
  -1  13   6      116.21      118.48      5.40 o 
   0  13   6       89.76       92.51      2.94 o 
   1  13   6      114.48      117.80      2.72 o 
   2  13   6       32.22       37.30      1.31 o 
   3  13   6       84.70       80.46      2.75 o 
   4  13   6       20.12       25.48      1.67 o 
  -2  14   6       65.26       72.40      1.76 o 
  -1  14   6       95.12       96.06      2.17 o 
   0  14   6        1.65        3.76      0.92 o 
   1  14   6       95.49       99.07      2.83 o 
   2  14   6       65.64       73.62      3.00 o 
   1   0   7      563.88      574.38      9.80 o 
   2   0   7      710.57      697.06     10.48 o 
   3   0   7     3257.78     3394.01     56.77 o 
   4   0   7       31.22       31.55      1.11 o 
   5   0   7       17.52       18.99      0.94 o 
   6   0   7      520.85      535.48     18.65 o 
   7   0   7       30.73       22.08      0.75 o 
   8   0   7       49.75       42.79      1.17 o 
   9   0   7       10.75       12.10      0.76 o 
  -9   1   7      131.32      128.91      4.83 o 
  -8   1   7      695.38      655.69     10.40 o 
  -7   1   7      291.54      298.20      4.47 o 
  -6   1   7      174.30      173.55      6.66 o 
  -5   1   7      542.99      596.17     23.57 o 
  -4   1   7      964.91     1047.26     24.39 o 
  -3   1   7      791.82      832.40     15.26 o 
  -2   1   7      173.39      188.16      3.54 o 
  -1   1   7     5633.97     5336.15     87.55 o 
   0   1   7      153.09      145.55      2.51 o 
   1   1   7     5612.00     5279.46     75.24 o 
   2   1   7      173.55      188.48      3.18 o 
   3   1   7      788.55      836.74     12.54 o 
   4   1   7      962.51     1015.13     16.08 o 
   5   1   7      540.93      594.89     16.75 o 
   6   1   7      174.78      175.24      7.99 o 
   7   1   7      290.10      301.38      4.79 o 
   8   1   7      696.89      691.72     12.77 o 
   9   1   7      133.66      126.39      3.11 o 
  -9   2   7      264.81      279.95      7.42 o 
  -8   2   7     1294.23     1250.49     22.46 o 
  -7   2   7      234.86      241.34      4.58 o 
  -6   2   7      485.75      429.02     10.54 o 
  -5   2   7      183.99      163.54      3.40 o 
  -4   2   7      119.53      113.77      2.16 o 
  -3   2   7      512.92      480.58      7.71 o 
  -2   2   7     1756.05     1717.67     33.09 o 
  -1   2   7    11145.42    10929.90    258.86 o 
   0   2   7     6586.46     6614.08    218.07 o 
   1   2   7    11161.23    10836.42    181.13 o 
   2   2   7     1766.06     1724.90     26.11 o 
   3   2   7      509.61      492.68     11.06 o 
   4   2   7      120.03      114.09      1.94 o 
   5   2   7      181.55      159.74      4.33 o 
   6   2   7      478.93      434.18     20.40 o 
   7   2   7      237.39      231.29      3.81 o 
   8   2   7     1291.30     1272.09     27.19 o 
  -9   3   7      231.76      227.04      6.19 o 
  -8   3   7       23.34       25.94      1.30 o 
  -7   3   7      415.26      397.79      6.64 o 
  -6   3   7        7.98        6.05      0.55 o 
  -5   3   7      220.22      220.13      4.58 o 
  -4   3   7      560.75      567.48     10.66 o 
  -3   3   7      199.64      185.36      3.34 o 
  -2   3   7       32.82       28.86      0.73 o 
  -1   3   7     2644.78     2668.62     39.40 o 
   0   3   7      325.01      361.84      8.46 o 
   1   3   7     2634.03     2711.75     58.94 o 
   2   3   7       33.74       29.44      1.23 o 
   3   3   7      198.84      185.27      3.20 o 
   4   3   7      568.11      596.49     11.04 o 
   5   3   7      218.69      223.13      4.85 o 
   6   3   7        7.68        6.51      0.71 o 
   7   3   7      414.15      392.57      8.20 o 
   8   3   7       23.60       27.15      0.93 o 
  -9   4   7      418.81      467.34     11.90 o 
  -8   4   7      101.19      104.25      2.73 o 
  -7   4   7      280.05      285.15      5.72 o 
  -6   4   7      214.77      187.36      3.61 o 
  -5   4   7      295.56      279.91      7.18 o 
  -4   4   7      230.15      226.49      4.32 o 
  -3   4   7      633.67      655.60     11.32 o 
  -2   4   7     2218.31     2239.34     34.61 o 
  -1   4   7      800.72      890.23     14.45 o 
   0   4   7     3980.75     4194.42     72.81 o 
   1   4   7      793.25      893.47     19.64 o 
   2   4   7     2221.05     2230.83     34.24 o 
   3   4   7      629.62      632.92      9.38 o 
   4   4   7      230.04      228.84      4.40 o 
   5   4   7      294.64      286.32      5.43 o 
   6   4   7      213.27      191.84      3.93 o 
   7   4   7      285.69      292.63      4.65 o 
   8   4   7      100.68      101.15      2.28 o 
   9   4   7      414.85      443.87     13.66 o 
  -9   5   7       24.54       30.39      1.83 o 
  -8   5   7       63.92       68.38      1.63 o 
  -7   5   7      122.71      127.83      2.11 o 
  -6   5   7      721.62      667.60      9.52 o 
  -5   5   7     2336.14     2333.92     47.78 o 
  -4   5   7       41.46       35.66      0.93 o 
  -3   5   7      863.03      837.83     15.02 o 
  -2   5   7      129.38      131.66      2.62 o 
  -1   5   7      267.24      257.52      4.36 o 
   0   5   7      725.93      741.37     13.76 o 
   1   5   7      267.57      254.97      3.90 o 
   2   5   7      130.03      129.14      2.35 o 
   3   5   7      863.42      866.17     15.31 o 
   4   5   7       42.26       38.00      1.33 o 
   5   5   7     2328.27     2364.51     42.02 o 
   6   5   7      722.60      674.37      9.21 o 
   7   5   7      123.45      129.81      2.31 o 
   8   5   7       64.08       63.30      1.48 o 
   9   5   7       25.02       23.15      1.33 o 
  -9   6   7       78.21       80.21      3.00 o 
  -8   6   7       17.55       18.28      0.77 o 
  -7   6   7      266.59      260.79      5.61 o 
  -6   6   7      294.74      285.55      3.92 o 
  -5   6   7      597.15      582.37     12.39 o 
  -4   6   7       54.23       50.30      2.66 o 
  -3   6   7      411.47      436.04     14.82 o 
  -2   6   7      878.23      877.31     15.98 o 
  -1   6   7       14.93       21.71      0.76 o 
   0   6   7      204.57      190.63      4.21 o 
   1   6   7       15.87       22.73      0.68 o 
   2   6   7      882.97      878.54     16.03 o 
   3   6   7      413.69      419.06      7.86 o 
   4   6   7       55.65       55.27      1.81 o 
   5   6   7      600.02      592.69     12.34 o 
   6   6   7      292.03      280.16      4.13 o 
   7   6   7      266.44      259.46      4.58 o 
   8   6   7       17.27       18.06      0.96 o 
   9   6   7       77.45       78.61      2.66 o 
  -8   7   7       73.46       70.37      1.61 o 
  -7   7   7       60.98       53.20      1.33 o 
  -6   7   7      718.94      679.19     11.89 o 
  -5   7   7     1100.74     1001.76     18.60 o 
  -4   7   7       42.38       37.14      2.33 o 
  -3   7   7      616.68      607.60     20.82 o 
  -2   7   7      286.85      264.51      6.12 o 
  -1   7   7      582.90      557.35     11.92 o 
   0   7   7      931.70      897.62     16.72 o 
   1   7   7      580.72      534.16     10.88 o 
   2   7   7      287.62      271.00      7.77 o 
   3   7   7      616.75      594.68     12.84 o 
   4   7   7       41.67       38.19      1.76 o 
   5   7   7     1099.55     1013.99     14.70 o 
   6   7   7      723.97      685.18     12.63 o 
   7   7   7       59.78       51.80      1.59 o 
   8   7   7       74.32       79.61      1.95 o 
  -8   8   7       65.54       60.35      1.72 o 
  -7   8   7      263.26      258.49      5.74 o 
  -6   8   7        0.96        2.30      0.51 o 
  -5   8   7      700.62      681.57     10.35 o 
  -4   8   7      117.91      117.67      2.77 o 
  -3   8   7      170.46      152.07      6.83 o 
  -2   8   7      346.42      336.36      7.82 o 
  -1   8   7      746.67      721.31     15.58 o 
   0   8   7        1.24        4.19      0.63 o 
   1   8   7      739.84      709.21     13.43 o 
   2   8   7      347.72      355.76     11.99 o 
   3   8   7      168.76      156.90      7.33 o 
   4   8   7      118.67      118.25      6.00 o 
   5   8   7      708.93      678.35     11.16 o 
   6   8   7        0.94        3.05      0.62 o 
   7   8   7      262.84      261.15      4.96 o 
   8   8   7       66.12       64.86      1.60 o 
  -8   9   7       31.88       34.98      1.83 o 
  -7   9   7      113.04      109.37      5.33 o 
  -6   9   7      255.03      242.68      4.05 o 
  -5   9   7      641.48      589.89     11.26 o 
  -4   9   7      267.10      246.37      4.01 o 
  -3   9   7      303.67      293.78      5.77 o 
  -2   9   7      296.94      299.24      8.99 o 
  -1   9   7      260.45      213.01      5.13 o 
   0   9   7      239.78      243.64      4.95 o 
   1   9   7      259.26      210.85      5.06 o 
   2   9   7      294.01      307.80     12.82 o 
   3   9   7      303.58      292.66      6.32 o 
   4   9   7      266.74      247.21      5.02 o 
   5   9   7      638.00      591.38     11.10 o 
   6   9   7      252.54      247.77      5.58 o 
   7   9   7      110.24      105.43      2.67 o 
   8   9   7       32.46       38.77      1.40 o 
  -7  10   7       27.98       30.49      1.80 o 
  -6  10   7      272.65      282.63      5.46 o 
  -5  10   7       29.16       31.10      1.14 o 
  -4  10   7      203.75      198.55      3.33 o 
  -3  10   7      178.45      171.55      3.26 o 
  -2  10   7       20.49       18.91      1.12 o 
  -1  10   7      844.84      796.89     12.80 o 
   0  10   7       19.17       15.58      2.00 o 
   1  10   7      851.73      830.69     15.33 o 
   2  10   7       20.65       20.63      1.04 o 
   3  10   7      181.36      172.38      3.21 o 
   4  10   7      199.99      195.96      4.06 o 
   5  10   7       29.29       27.81      1.11 o 
   6  10   7      270.28      267.34      6.07 o 
   7  10   7       27.58       28.94      1.03 o 
  -6  11   7       93.22       87.07      2.01 o 
  -5  11   7      185.83      216.71      5.26 o 
  -4  11   7       15.23       13.95      0.72 o 
  -3  11   7       50.11       50.50      1.43 o 
  -2  11   7      479.96      474.50      7.75 o 
  -1  11   7      597.02      590.10     11.04 o 
   0  11   7       12.62       14.29      1.05 o 
   1  11   7      593.30      586.28     11.35 o 
   2  11   7      481.64      468.15      8.35 o 
   3  11   7       51.19       47.94      1.85 o 
   4  11   7       14.88       14.39      1.28 o 
   5  11   7      188.17      217.32      4.04 o 
   6  11   7       93.39       84.39      2.46 o 
  -5  12   7       43.30       44.69      1.36 o 
  -4  12   7       18.75       18.18      1.01 o 
  -3  12   7       40.55       44.06      1.29 o 
  -2  12   7       72.68       70.13      1.70 o 
  -1  12   7       77.51       78.12      2.17 o 
   0  12   7      350.73      377.70      7.55 o 
   1  12   7       77.07       77.22      1.98 o 
   2  12   7       71.41       69.52      2.01 o 
   3  12   7       41.70       44.36      1.66 o 
   4  12   7       17.35       16.95      1.11 o 
   5  12   7       44.01       45.64      2.66 o 
  -4  13   7       34.67       29.51      1.06 o 
  -3  13   7       13.91       13.14      0.70 o 
  -2  13   7       14.75       15.88      0.79 o 
  -1  13   7        9.83        7.42      0.73 o 
   0  13   7       11.77       14.15      1.50 o 
   1  13   7        9.73        8.31      0.80 o 
   2  13   7       14.67       18.07      0.83 o 
   3  13   7       13.98       15.41      1.06 o 
   4  13   7       34.10       31.65      1.83 o 
  -2  14   7      216.41      219.52      7.66 o 
  -1  14   7       45.94       49.25      1.70 o 
   0  14   7        2.03        3.96      0.71 o 
   1  14   7       46.34       51.58      2.83 o 
   2  14   7      216.82      216.36      7.16 o 
   0   0   8     1682.48     1702.67     40.96 o 
   1   0   8     2192.97     2107.69     29.66 o 
   2   0   8     2863.17     2929.25     69.12 o 
   3   0   8     1984.17     2236.29     37.51 o 
   4   0   8     1309.19     1264.80     21.82 o 
   5   0   8      380.49      416.23      8.27 o 
   6   0   8      182.97      213.69      7.99 o 
   7   0   8      234.04      198.10      3.56 o 
   8   0   8      365.62      356.81      7.67 o 
   9   0   8        6.70        7.50      0.83 o 
  -9   1   8        0.80        0.33      0.67 o 
  -8   1   8      275.90      276.57      5.41 o 
  -7   1   8      266.85      234.03      4.21 o 
  -6   1   8       69.12       63.12      3.00 o 
  -5   1   8      140.03      142.53      3.01 o 
  -4   1   8      759.65      840.37     14.14 o 
  -3   1   8     6196.81     6767.55    105.03 o 
  -2   1   8      197.51      188.01      2.92 o 
  -1   1   8      155.12      145.61      2.42 o 
   0   1   8     2565.33     2593.90     77.07 o 
   1   1   8      156.77      155.96      2.47 o 
   2   1   8      198.89      189.28      2.91 o 
   3   1   8     6213.80     6788.66    127.87 o 
   4   1   8      764.96      819.25     13.42 o 
   5   1   8      138.03      142.93      2.95 o 
   6   1   8       68.40       66.54      3.75 o 
   7   1   8      267.79      246.92      4.63 o 
   8   1   8      273.85      282.41     11.16 o 
   9   1   8        0.82        1.50      0.67 o 
  -9   2   8      282.23      323.51      8.91 o 
  -8   2   8       61.89       62.41      1.68 o 
  -7   2   8      340.06      315.13      5.42 o 
  -6   2   8        4.99        5.81      0.55 o 
  -5   2   8       32.89       34.74      2.33 o 
  -4   2   8     1575.48     1596.46     28.74 o 
  -3   2   8     1570.61     1629.07     37.66 o 
  -2   2   8     1766.31     1824.31     24.80 o 
  -1   2   8      474.61      460.38      6.85 o 
   0   2   8       96.22      128.13      2.51 o 
   1   2   8      472.94      461.76      6.97 o 
   2   2   8     1772.16     1833.62     27.78 o 
   3   2   8     1579.25     1680.69     34.22 o 
   4   2   8     1582.55     1599.95     25.61 o 
   5   2   8       32.79       34.23      1.88 o 
   6   2   8        4.78        4.60      0.55 o 
   7   2   8      341.06      315.65      5.21 o 
   8   2   8       61.83       67.89      2.18 o 
   9   2   8      280.25      313.13     11.16 o 
  -9   3   8      100.71      108.09      5.33 o 
  -8   3   8      512.20      496.00      9.24 o 
  -7   3   8      886.60      878.40     17.70 o 
  -6   3   8      897.19      880.48     22.24 o 
  -5   3   8      157.12      157.42      4.17 o 
  -4   3   8     1375.81     1448.00     24.58 o 
  -3   3   8      648.75      637.49     11.40 o 
  -2   3   8     2793.04     2822.05     48.44 o 
  -1   3   8      651.17      696.83     11.09 o 
   0   3   8      315.74      297.29      7.02 o 
   1   3   8      647.73      672.14     11.11 o 
   2   3   8     2789.88     2831.49     52.38 o 
   3   3   8      645.41      623.39      9.21 o 
   4   3   8     1371.34     1452.90     29.15 o 
   5   3   8      157.19      160.87      3.67 o 
   6   3   8      900.76      856.35     15.36 o 
   7   3   8      884.04      887.45     15.72 o 
   8   3   8      508.25      504.25      9.57 o 
   9   3   8       99.89      115.92      4.16 o 
  -9   4   8       42.73       52.81      2.83 o 
  -8   4   8      646.19      664.77     23.17 o 
  -7   4   8      294.43      301.80      5.32 o 
  -6   4   8      476.41      448.79     10.43 o 
  -5   4   8      224.28      213.52      5.65 o 
  -4   4   8       44.75       48.43      1.09 o 
  -3   4   8      749.34      763.24     12.28 o 
  -2   4   8     2478.18     2550.32     50.16 o 
  -1   4   8      599.03      656.78     10.75 o 
   0   4   8     1753.87     1825.52     33.39 o 
   1   4   8      596.49      662.24     10.75 o 
   2   4   8     2478.68     2515.62     38.70 o 
   3   4   8      754.02      748.47     11.01 o 
   4   4   8       47.92       52.75      1.29 o 
   5   4   8      219.83      217.10      4.25 o 
   6   4   8      473.39      465.46      7.65 o 
   7   4   8      296.74      300.30      4.82 o 
   8   4   8      648.70      668.72     12.63 o 
   9   4   8       41.80       49.39      3.25 o 
  -9   5   8       49.35       58.75      1.96 o 
  -8   5   8      150.57      160.17      3.03 o 
  -7   5   8      138.32      138.57      2.42 o 
  -6   5   8      206.98      184.85      2.39 o 
  -5   5   8      731.33      719.82     21.11 o 
  -4   5   8      488.98      484.55      8.12 o 
  -3   5   8       33.37       45.08      1.34 o 
  -2   5   8      928.17      933.91     16.50 o 
  -1   5   8      468.40      493.29      8.55 o 
   0   5   8     1120.16     1099.04     20.26 o 
   1   5   8      471.03      480.55      7.28 o 
   2   5   8      923.81      932.13     14.77 o 
   3   5   8       33.81       46.55      2.00 o 
   4   5   8      491.25      495.56     10.24 o 
   5   5   8      733.02      719.42     14.96 o 
   6   5   8      210.57      186.27      2.56 o 
   7   5   8      141.37      140.29      2.43 o 
   8   5   8      150.36      161.09      3.33 o 
   9   5   8       50.70       53.63      2.00 o 
  -9   6   8       36.34       27.30      0.84 o 
  -8   6   8       48.99       51.72      1.37 o 
  -7   6   8      234.84      235.48      5.89 o 
  -6   6   8     1875.31     1824.97     24.03 o 
  -5   6   8      263.45      279.47      7.05 o 
  -4   6   8     1167.29     1184.48     31.05 o 
  -3   6   8      782.01      770.77     19.72 o 
  -2   6   8      866.31      823.86     15.08 o 
  -1   6   8      429.64      490.86     10.67 o 
   0   6   8      465.13      471.58      8.95 o 
   1   6   8      429.18      482.20      7.96 o 
   2   6   8      860.58      828.88     16.59 o 
   3   6   8      781.67      781.71     16.45 o 
   4   6   8     1165.77     1170.10     24.01 o 
   5   6   8      264.28      284.88      9.28 o 
   6   6   8     1878.34     1770.70     25.77 o 
   7   6   8      236.40      227.67      4.11 o 
   8   6   8       48.71       50.67      1.52 o 
  -8   7   8       22.38       21.17      0.82 o 
  -7   7   8       60.77       53.89      1.36 o 
  -6   7   8      364.33      354.11      7.12 o 
  -5   7   8      653.45      620.83     10.48 o 
  -4   7   8       16.18       14.99      1.11 o 
  -3   7   8      101.26      102.40      5.58 o 
  -2   7   8      601.68      587.54     10.95 o 
  -1   7   8      418.99      423.04      9.39 o 
   0   7   8     1263.91     1290.92     23.84 o 
   1   7   8      421.58      418.70      8.06 o 
   2   7   8      600.13      598.07     16.07 o 
   3   7   8      102.19      110.30      2.89 o 
   4   7   8       15.99       17.09      1.32 o 
   5   7   8      650.74      610.22     12.01 o 
   6   7   8      360.88      365.17      9.83 o 
   7   7   8       59.35       53.60      1.48 o 
   8   7   8       22.58       21.44      0.89 o 
  -8   8   8        2.34        2.08      0.46 o 
  -7   8   8       55.36       52.17      1.63 o 
  -6   8   8      250.45      236.82      3.97 o 
  -5   8   8      231.72      216.81      4.71 o 
  -4   8   8      266.52      263.18      4.33 o 
  -3   8   8      164.71      145.09      6.83 o 
  -2   8   8      328.76      314.98      8.83 o 
  -1   8   8       61.82       56.20      2.14 o 
   0   8   8       48.19       53.12      1.53 o 
   1   8   8       62.85       57.31      1.76 o 
   2   8   8      329.15      320.45     13.16 o 
   3   8   8      165.11      157.56      7.16 o 
   4   8   8      270.44      259.86      8.01 o 
   5   8   8      234.24      226.98      4.62 o 
   6   8   8      250.50      236.02      4.80 o 
   7   8   8       57.54       54.37      1.48 o 
   8   8   8        2.32        2.44      0.39 o 
  -7   9   8       79.50       86.93      3.49 o 
  -6   9   8       68.74       61.16      1.83 o 
  -5   9   8       18.70       18.29      1.70 o 
  -4   9   8       67.90       71.58      1.77 o 
  -3   9   8      926.56      894.01     15.67 o 
  -2   9   8      256.01      244.80      6.12 o 
   0   9   8     2192.07     1947.64     41.48 o 
   1   9   8      446.64      414.39     15.99 o 
   2   9   8      260.78      250.71     10.83 o 
   3   9   8      925.69      861.45     15.59 o 
   4   9   8       67.50       68.74      2.93 o 
   5   9   8       18.76       19.17      1.02 o 
   6   9   8       70.27       65.88      1.97 o 
   7   9   8       81.21       88.14      4.92 o 
  -7  10   8      135.27      141.41      4.83 o 
  -6  10   8       15.51       19.48      0.83 o 
  -5  10   8       33.99       31.19      1.10 o 
  -4  10   8      109.17      115.33      2.17 o 
  -3  10   8      146.52      140.35      2.74 o 
  -2  10   8       89.65      100.17      2.25 o 
  -1  10   8     1088.11     1064.95     16.83 o 
   0  10   8      963.59      961.89     17.98 o 
   1  10   8     1088.02     1072.01     33.81 o 
   2  10   8       89.06      101.83      2.40 o 
   3  10   8      143.63      130.99      2.63 o 
   4  10   8      109.88      110.95      2.67 o 
   5  10   8       32.84       28.71      1.66 o 
   6  10   8       15.52       18.38      1.05 o 
   7  10   8      136.50      129.26      3.06 o 
  -6  11   8      308.07      327.73      6.22 o 
  -5  11   8      248.04      273.88      5.17 o 
  -4  11   8       27.81       29.11      0.98 o 
  -3  11   8       82.46       79.65      1.83 o 
  -2  11   8        1.82        2.37      0.82 o 
  -1  11   8      508.48      505.31      9.63 o 
   0  11   8      141.89      136.60      4.19 o 
   1  11   8      505.34      505.65      8.90 o 
   2  11   8        2.14        1.96      0.59 o 
   3  11   8       79.47       71.68      1.82 o 
   4  11   8       27.64       26.72      1.64 o 
   5  11   8      247.76      281.24      5.04 o 
   6  11   8      309.46      328.28      8.69 o 
  -5  12   8        3.29        4.15      0.47 o 
  -4  12   8       24.04       25.80      1.61 o 
  -3  12   8       70.23       62.28      1.56 o 
  -2  12   8        2.75        3.54      0.96 o 
  -1  12   8       22.72       24.84      1.18 o 
   0  12   8       15.47       12.20      0.96 o 
   1  12   8       23.06       23.36      1.25 o 
   2  12   8        2.78        1.72      0.60 o 
   3  12   8       70.16       63.08      2.27 o 
   4  12   8       23.70       25.37      1.35 o 
   5  12   8        3.15        4.59      0.64 o 
  -4  13   8      112.75      121.89      3.24 o 
  -3  13   8       41.21       55.46      1.90 o 
  -2  13   8      218.59      209.15      3.72 o 
  -1  13   8       49.51       52.23      1.99 o 
   0  13   8       72.82       88.43      2.82 o 
   1  13   8       49.03       54.87      1.66 o 
   2  13   8      217.97      220.24      4.50 o 
   3  13   8       40.01       53.35      1.50 o 
   4  13   8      112.69      130.08      4.50 o 
  -2  14   8       45.81       50.63      2.33 o 
  -1  14   8       22.18       28.15      1.83 o 
   0  14   8      183.48      196.65     11.91 o 
   1  14   8       22.23       26.54      1.09 o 
   2  14   8       45.31       45.47      2.17 o 
   1   0   9     2887.13     3040.54     39.26 o 
   2   0   9      373.19      379.58      5.68 o 
   3   0   9      687.14      709.94     12.25 o 
   4   0   9        7.26        2.98      0.38 o 
   5   0   9       10.40        6.08      0.60 o 
   6   0   9      164.23      162.87     12.41 o 
   7   0   9       26.84       42.01      1.17 o 
   8   0   9        9.97        6.86      0.72 o 
   9   0   9      142.10      154.23      5.66 o 
  -8   1   9      196.13      180.36      4.44 o 
  -7   1   9      124.02      124.56      2.47 o 
  -6   1   9      986.69      954.28     25.57 o 
  -5   1   9        6.48       10.70      0.68 o 
  -4   1   9      141.92      128.78      2.41 o 
  -3   1   9      386.02      393.56      6.95 o 
  -2   1   9       16.42       21.69      0.57 o 
  -1   1   9     1830.84     1792.82     24.28 o 
   0   1   9     3090.39     3083.59     58.58 o 
   1   1   9     1833.60     1736.25     27.47 o 
   2   1   9       15.53       21.79      0.53 o 
   3   1   9      386.61      396.62      6.20 o 
   4   1   9      140.56      125.02      2.31 o 
   5   1   9        6.17       10.91      0.60 o 
   6   1   9      986.55      972.99     36.64 o 
   7   1   9      120.87      122.83      3.15 o 
   8   1   9      194.95      185.62      5.00 o 
   9   1   9      271.09      266.32      9.49 o 
  -9   2   9       69.05       68.10      2.24 o 
  -8   2   9        6.77        6.30      0.65 o 
  -7   2   9      121.14      124.63      2.50 o 
  -6   2   9      357.10      327.53     18.40 o 
  -5   2   9      484.28      483.95     12.07 o 
  -4   2   9      223.23      209.88      4.00 o 
  -3   2   9     1291.65     1275.76     21.33 o 
  -2   2   9     2475.28     2677.78     36.12 o 
  -1   2   9     1032.51     1015.12     15.34 o 
   0   2   9        5.66        7.16      0.80 o 
   1   2   9     1036.26     1025.54     16.44 o 
   2   2   9     2483.96     2661.01     41.13 o 
   3   2   9     1296.76     1270.05     18.39 o 
   4   2   9      222.41      213.36      5.72 o 
   5   2   9      484.90      502.20     13.86 o 
   6   2   9      359.50      343.00     11.33 o 
   7   2   9      120.75      128.87      3.28 o 
   8   2   9        6.53        5.72      0.76 o 
   9   2   9       67.65       69.95      2.83 o 
  -9   3   9      138.38      156.72      4.43 o 
  -8   3   9        8.98       10.67      0.75 o 
  -7   3   9       13.13       16.16      1.03 o 
  -6   3   9        5.23        4.85      0.52 o 
  -5   3   9      378.02      347.38      8.89 o 
  -4   3   9       88.36       97.98      2.12 o 
  -3   3   9      757.52      798.06     12.25 o 
  -2   3   9      189.46      191.64      3.82 o 
  -1   3   9      391.15      381.26      5.93 o 
   0   3   9      459.60      509.47      9.49 o 
   1   3   9      392.59      389.84      6.36 o 
   2   3   9      188.11      194.15      3.67 o 
   3   3   9      762.71      792.21     14.06 o 
   4   3   9       87.59       98.18      2.10 o 
   5   3   9      379.06      362.36      6.72 o 
   6   3   9        5.16        4.16      0.37 o 
   7   3   9       13.54       15.67      0.66 o 
   8   3   9        9.30       10.26      0.73 o 
   9   3   9      139.32      154.40      5.66 o 
  -9   4   9      121.91      142.95      3.96 o 
  -8   4   9      124.25      130.46      2.83 o 
  -7   4   9      107.97      114.29      2.32 o 
  -6   4   9      197.61      211.50      4.12 o 
  -5   4   9      481.69      463.41      9.69 o 
  -4   4   9      142.85      144.83      2.61 o 
  -3   4   9      291.72      271.67      4.24 o 
  -2   4   9     1484.54     1466.96     25.68 o 
  -1   4   9     1484.88     1452.02     29.85 o 
   0   4   9       13.15       15.52      0.67 o 
   1   4   9     1489.96     1433.15     23.26 o 
   2   4   9     1479.57     1458.56     23.32 o 
   3   4   9      286.90      270.98      5.06 o 
   4   4   9      142.96      145.86      3.00 o 
   5   4   9      478.48      458.33      8.62 o 
   6   4   9      198.09      208.36      4.03 o 
   7   4   9      107.51      109.32      1.99 o 
   8   4   9      125.03      130.87      2.77 o 
   9   4   9      120.75      131.58      3.58 o 
  -9   5   9      164.83      186.05      5.03 o 
  -8   5   9      128.78      129.41      2.54 o 
  -7   5   9      261.28      249.85      4.06 o 
  -6   5   9      186.11      200.37      2.58 o 
  -5   5   9      238.26      232.51      5.21 o 
  -4   5   9       75.58       80.22      2.74 o 
  -3   5   9      314.47      288.45      5.55 o 
  -2   5   9     1158.77     1146.64     20.28 o 
  -1   5   9     1758.18     1750.34     31.06 o 
   0   5   9      216.40      245.55      4.81 o 
   1   5   9     1757.78     1710.59     28.36 o 
   2   5   9     1150.15     1155.32     20.06 o 
   3   5   9      313.69      280.83      6.37 o 
   4   5   9       73.51       74.79      3.45 o 
   5   5   9      236.55      237.50      5.34 o 
   6   5   9      187.85      200.80      2.93 o 
   7   5   9      261.81      249.83      7.46 o 
   8   5   9      130.47      128.84      2.75 o 
   9   5   9      164.46      174.88      5.66 o 
  -9   6   9       69.45       77.86      2.32 o 
  -8   6   9       19.74       20.68      1.01 o 
  -7   6   9        7.08        5.67      0.53 o 
  -6   6   9       45.48       47.18      1.09 o 
  -5   6   9      927.00      903.29     20.77 o 
  -4   6   9       58.86       64.10      1.95 o 
  -3   6   9      298.22      273.90      6.01 o 
  -2   6   9       15.07       20.12      0.89 o 
  -1   6   9      354.14      397.52      8.81 o 
   0   6   9      133.94      147.60      3.06 o 
   1   6   9      355.97      397.23      7.60 o 
   2   6   9       13.88       17.49      0.79 o 
   3   6   9      295.71      277.52      6.29 o 
   4   6   9       59.86       67.67      2.48 o 
   5   6   9      926.63      903.98     18.70 o 
   6   6   9       45.38       46.13      1.31 o 
   7   6   9        6.80        5.16      0.51 o 
   8   6   9       19.93       20.00      0.98 o 
  -8   7   9       76.91       86.40      1.82 o 
  -7   7   9       84.53       82.66      1.82 o 
  -6   7   9      458.64      443.86      7.22 o 
  -5   7   9      672.72      702.30     10.67 o 
  -4   7   9     1272.83     1225.10     24.65 o 
  -3   7   9      222.51      234.94     11.08 o 
  -2   7   9     1549.51     1514.07     27.09 o 
  -1   7   9      387.98      359.67      8.05 o 
   0   7   9       20.71       21.28      0.83 o 
   1   7   9      387.81      355.44      6.93 o 
   2   7   9     1553.34     1476.75     40.22 o 
   3   7   9      224.16      234.45      7.00 o 
   4   7   9     1272.19     1230.65     44.14 o 
   5   7   9      673.80      704.52     11.51 o 
   6   7   9      460.24      445.17      8.46 o 
   7   7   9       83.51       84.80      1.98 o 
   8   7   9       77.96       92.49      2.80 o 
  -8   8   9       14.00       10.47      0.80 o 
  -7   8   9       12.20       11.91      1.31 o 
  -6   8   9      794.74      770.84     15.04 o 
  -5   8   9      323.43      317.54      5.48 o 
  -4   8   9       43.08       35.71      1.44 o 
  -3   8   9      205.60      210.87      4.47 o 
  -2   8   9      102.39      108.04      2.94 o 
  -1   8   9      171.01      152.57      3.85 o 
   0   8   9       16.94       14.99      0.74 o 
   1   8   9      173.55      154.62      4.13 o 
   2   8   9      102.18      114.48      3.82 o 
   3   8   9      205.47      217.19      9.49 o 
   4   8   9       44.34       37.03      1.36 o 
   5   8   9      323.16      317.85      6.30 o 
   6   8   9      794.18      774.51     14.21 o 
   7   8   9       12.30       11.71      0.96 o 
   8   8   9       13.79       12.90      0.88 o 
  -7   9   9        6.58        6.99      0.83 o 
  -6   9   9      211.35      217.36      4.54 o 
  -5   9   9       16.98       12.46      0.81 o 
  -4   9   9      479.16      488.06      8.17 o 
  -3   9   9      600.72      605.39     10.99 o 
  -2   9   9       83.24       81.06      2.19 o 
  -1   9   9     1628.77     1575.12     45.30 o 
   1   9   9     1635.23     1419.89     45.30 o 
   2   9   9       85.30       80.64      6.91 o 
   3   9   9      606.41      592.52     11.95 o 
   4   9   9      478.22      504.00     10.84 o 
   5   9   9       16.45       14.43      0.92 o 
   6   9   9      214.26      220.82      5.04 o 
   7   9   9        6.47        6.53      0.62 o 
  -7  10   9        8.00        6.42      0.58 o 
  -6  10   9       26.30       28.60      0.98 o 
  -5  10   9      158.07      149.08      3.17 o 
  -4  10   9      273.56      277.98      4.37 o 
  -3  10   9       18.98       16.28      0.91 o 
  -2  10   9     1752.36     1746.11     26.83 o 
  -1  10   9      336.59      313.93      8.21 o 
   0  10   9     2167.98     2154.58     39.26 o 
   1  10   9      335.90      327.45      9.11 o 
   2  10   9     1748.08     1736.69     28.72 o 
   3  10   9       19.50       18.60      1.04 o 
   4  10   9      275.17      266.25     10.35 o 
   5  10   9      158.78      146.14      2.99 o 
   6  10   9       25.82       27.69      1.17 o 
   7  10   9        7.94        6.24      0.56 o 
  -6  11   9       45.12       47.50      1.31 o 
  -5  11   9       19.91       22.09      0.92 o 
  -4  11   9      275.43      289.29      4.45 o 
  -3  11   9      216.22      221.20      3.95 o 
  -2  11   9      830.94      854.63     13.24 o 
  -1  11   9       25.70       25.97      1.67 o 
   0  11   9     3058.74     3001.69     54.42 o 
   1  11   9       25.36       22.62      1.09 o 
   2  11   9      825.15      820.68     14.20 o 
   3  11   9      216.23      213.10      3.78 o 
   4  11   9      274.97      279.70      7.78 o 
   5  11   9       19.99       20.95      0.90 o 
   6  11   9       46.08       46.19      1.40 o 
  -5  12   9       56.23       62.57      1.37 o 
  -4  12   9      118.71      130.60      2.45 o 
  -3  12   9      136.53      126.31      2.45 o 
  -2  12   9       92.26       88.14      2.57 o 
  -1  12   9      329.86      347.89      8.41 o 
   0  12   9       15.36       15.63      0.99 o 
   1  12   9      333.25      342.51      6.91 o 
   2  12   9       92.01       90.14      2.33 o 
   3  12   9      137.45      124.95      3.92 o 
   4  12   9      115.30      128.19      2.99 o 
   5  12   9       55.76       59.95      1.96 o 
  -4  13   9       78.24       93.19      2.75 o 
  -3  13   9        0.42        1.12      0.42 o 
  -2  13   9       12.45       16.01      0.77 o 
  -1  13   9      127.64      125.95      3.46 o 
   0  13   9        0.86        0.51      1.42 o 
   1  13   9      124.98      121.33      3.24 o 
   2  13   9       12.04       14.27      0.79 o 
   3  13   9        0.56       -0.50      0.71 o 
   4  13   9       77.77      102.27      3.66 o 
  -2  14   9      113.27      121.75      4.66 o 
  -1  14   9       23.67       20.03      1.11 o 
   1  14   9       24.43       25.75      1.67 o 
   0   0  10      169.38      170.68      5.91 o 
   1   0  10    10210.04    10237.63    153.15 o 
   2   0  10       79.34       71.72      1.18 o 
   3   0  10    11063.36    11981.89    281.43 o 
   4   0  10     1616.54     1736.30     29.31 o 
   5   0  10       61.13       67.17      2.91 o 
   6   0  10      516.38      534.98     13.07 o 
   7   0  10       32.60       37.18      1.13 o 
   8   0  10        1.47        1.43      0.52 o 
   9   0  10      160.92      166.39      6.16 o 
  -9   1  10       42.04       51.26      1.44 o 
  -8   1  10      236.63      239.27      7.07 o 
  -7   1  10      107.57      114.31      2.29 o 
  -6   1  10      665.99      663.82     15.37 o 
  -5   1  10     1024.55     1110.78     26.50 o 
  -4   1  10        7.55       11.64      0.86 o 
  -3   1  10     4446.54     4937.66     71.81 o 
  -2   1  10      287.08      354.89      5.84 o 
  -1   1  10     1839.27     1942.19     29.25 o 
   0   1  10      402.79      376.86      6.02 o 
   1   1  10     1847.13     1967.78     32.08 o 
   2   1  10      286.15      339.09      5.00 o 
   3   1  10     4455.84     5018.50     75.42 o 
   4   1  10        7.37       10.46      0.56 o 
   5   1  10     1019.71     1104.96     26.56 o 
   6   1  10      665.84      671.59     20.85 o 
   7   1  10      105.81      109.17      2.58 o 
   8   1  10      231.82      239.70      6.36 o 
   9   1  10       41.78       51.80      2.33 o 
  -9   2  10      181.68      203.08      4.42 o 
  -8   2  10      148.27      139.54      3.69 o 
  -7   2  10      304.83      293.67      5.10 o 
  -6   2  10      535.84      521.42     13.53 o 
  -5   2  10      610.49      617.63     15.13 o 
  -4   2  10      575.43      563.51      9.77 o 
  -3   2  10     2478.52     2668.04     35.68 o 
  -2   2  10     2743.15     2881.14     52.85 o 
  -1   2  10      173.86      169.20      2.70 o 
   0   2  10     4457.27     4438.12     96.34 o 
   1   2  10      176.04      163.19      2.71 o 
   2   2  10     2757.29     2895.65     50.30 o 
   3   2  10     2483.82     2663.01     42.31 o 
   4   2  10      577.36      561.35     10.71 o 
   5   2  10      609.95      626.96     12.91 o 
   6   2  10      537.50      514.81     10.34 o 
   7   2  10      305.93      293.09      4.91 o 
   8   2  10      147.60      155.04      4.18 o 
   9   2  10      180.50      200.03      7.33 o 
  -9   3  10      261.01      299.25      6.38 o 
  -8   3  10      560.49      546.90     10.26 o 
  -7   3  10      666.17      634.01     12.09 o 
  -6   3  10      512.20      493.43     10.45 o 
  -5   3  10      192.64      205.29     10.41 o 
  -4   3  10      914.05      959.50     18.49 o 
  -3   3  10       72.17       80.35      1.43 o 
  -2   3  10      262.80      294.03      5.13 o 
  -1   3  10     1662.11     1759.28     26.46 o 
   0   3  10     1484.39     1676.67     25.19 o 
   1   3  10     1661.31     1768.76     28.37 o 
   2   3  10      261.36      296.04      6.36 o 
   3   3  10       72.23       78.87      1.44 o 
   4   3  10      911.34      921.72     16.98 o 
   5   3  10      192.92      202.49      4.02 o 
   6   3  10      510.25      512.52      8.47 o 
   7   3  10      670.19      670.17     10.10 o 
   8   3  10      559.68      574.06     10.65 o 
   9   3  10      258.85      297.47     10.49 o 
  -9   4  10      157.26      174.08      3.82 o 
  -8   4  10       30.49       35.01      1.26 o 
  -7   4  10      342.22      341.09      5.16 o 
  -6   4  10      305.44      281.28      3.92 o 
  -5   4  10      195.81      193.73      4.35 o 
  -4   4  10      519.52      530.86      8.72 o 
  -3   4  10      240.66      251.70      5.02 o 
  -2   4  10     1286.18     1371.82     24.86 o 
  -1   4  10     1204.29     1247.24     20.08 o 
   0   4  10       11.03        6.31      0.50 o 
   1   4  10     1203.81     1233.81     20.05 o 
   2   4  10     1281.92     1312.22     29.36 o 
   3   4  10      241.10      254.52      4.87 o 
   4   4  10      516.73      526.64      9.78 o 
   5   4  10      198.33      198.31      3.97 o 
   6   4  10      304.65      282.34      3.93 o 
   7   4  10      340.92      342.60      5.44 o 
   8   4  10       30.28       34.93      1.13 o 
   9   4  10      158.63      170.46      5.16 o 
  -9   5  10       51.11       64.17      2.08 o 
  -8   5  10       47.16       47.64      1.12 o 
  -7   5  10       66.55       65.92      2.04 o 
  -6   5  10       15.89       16.26      0.55 o 
  -5   5  10      120.95      112.94      3.39 o 
  -4   5  10      270.26      251.55      5.43 o 
  -3   5  10       27.98       23.34      0.90 o 
  -2   5  10       28.28       28.11      1.13 o 
  -1   5  10      209.80      200.05      3.91 o 
   0   5  10      692.03      707.34     11.81 o 
   1   5  10      207.39      195.10      3.23 o 
   2   5  10       28.23       28.46      0.85 o 
   3   5  10       27.98       22.82      1.05 o 
   4   5  10      272.49      252.72      5.61 o 
   5   5  10      122.80      112.87      3.41 o 
   6   5  10       16.03       15.26      0.64 o 
   7   5  10       68.17       67.14      1.40 o 
   8   5  10       46.20       47.99      1.32 o 
   9   5  10       51.25       62.39      4.75 o 
  -8   6  10      142.01      133.46      2.60 o 
  -7   6  10       10.02        9.99      0.57 o 
  -6   6  10      287.02      280.57      4.24 o 
  -5   6  10     1673.10     1656.04     32.81 o 
  -4   6  10       74.00       70.93      2.05 o 
  -3   6  10      154.54      156.88      3.36 o 
  -2   6  10      327.87      317.13      5.90 o 
  -1   6  10      265.10      260.61      5.99 o 
   0   6  10     1780.18     1767.28     32.44 o 
   1   6  10      268.42      260.95      5.18 o 
   2   6  10      327.93      309.76      7.14 o 
   3   6  10      155.46      161.49      4.18 o 
   4   6  10       75.13       70.50      5.75 o 
   5   6  10     1671.67     1735.61     42.68 o 
   6   6  10      288.41      285.20      6.03 o 
   7   6  10       10.11       10.22      0.69 o 
   8   6  10      141.97      133.38      3.15 o 
  -8   7  10        8.96       10.29      0.55 o 
  -7   7  10       44.28       51.02      1.74 o 
  -6   7  10      755.45      715.21     10.23 o 
  -5   7  10       36.49       37.34      1.14 o 
  -4   7  10      526.13      535.91     11.14 o 
  -3   7  10      449.27      441.54     15.99 o 
  -2   7  10     1083.83     1060.80     22.82 o 
  -1   7  10      582.06      555.47     12.18 o 
   0   7  10      310.71      291.69      5.77 o 
   1   7  10      580.47      550.39     12.15 o 
   2   7  10     1087.86     1061.33     32.48 o 
   3   7  10      444.76      447.61     12.54 o 
   4   7  10      528.19      537.86     22.90 o 
   5   7  10       35.38       37.86      1.20 o 
   6   7  10      759.68      747.63     14.28 o 
   7   7  10       43.79       47.05      1.37 o 
   8   7  10        9.24       11.35      1.01 o 
  -8   8  10       33.93       29.48      2.75 o 
  -7   8  10       23.48       25.51      1.04 o 
  -6   8  10       38.73       38.27      1.16 o 
  -5   8  10       50.59       46.75      1.63 o 
  -4   8  10       84.49       84.79      2.02 o 
  -3   8  10        5.15        7.50      1.33 o 
  -2   8  10      567.63      483.77     10.96 o 
  -1   8  10       87.28       85.20      2.47 o 
   0   8  10      500.00      469.18     10.45 o 
   1   8  10       88.02       85.95      2.40 o 
   2   8  10      567.46      505.77     17.41 o 
   3   8  10        5.51        7.50      1.67 o 
   4   8  10       86.61       86.03      2.19 o 
   5   8  10       50.85       45.23      1.51 o 
   6   8  10       40.06       40.39      1.56 o 
   7   8  10       24.00       26.20      0.96 o 
   8   8  10       34.39       34.01      1.32 o 
  -7   9  10        8.96        9.44      0.80 o 
  -6   9  10      143.26      153.78      3.33 o 
  -5   9  10       18.66       18.70      1.20 o 
  -4   9  10       23.67       13.64      0.85 o 
  -3   9  10      534.53      505.43      9.42 o 
  -2   9  10     1070.69     1020.51     18.75 o 
  -1   9  10      524.71      503.33     16.16 o 
   0   9  10     1067.43     1037.81     31.81 o 
   1   9  10      525.34      503.08     21.15 o 
   2   9  10     1069.93     1043.51     19.95 o 
   3   9  10      530.46      507.40     16.82 o 
   4   9  10       24.26       14.88      1.15 o 
   5   9  10       19.11       20.61      1.03 o 
   6   9  10      143.33      147.18      3.64 o 
   7   9  10        8.78        9.31      1.02 o 
  -6  10  10       53.59       53.02      1.29 o 
  -5  10  10      363.11      359.89      5.48 o 
  -4  10  10      214.61      239.10      3.83 o 
  -3  10  10      187.24      185.13      3.41 o 
  -2  10  10      191.85      205.40      3.74 o 
  -1  10  10      415.40      424.20     17.16 o 
   0  10  10       67.47       77.72      2.21 o 
   1  10  10      417.03      435.12      7.66 o 
   2  10  10      190.33      197.74      3.95 o 
   3  10  10      185.75      174.53      3.78 o 
   4  10  10      216.38      228.47      5.58 o 
   5  10  10      362.55      361.17      6.66 o 
   6  10  10       53.99       50.31      1.72 o 
   7  10  10       95.56       92.09      2.91 o 
  -6  11  10        2.28        3.27      0.48 o 
  -5  11  10       27.31       26.94      0.98 o 
  -4  11  10        6.17        7.84      0.63 o 
  -3  11  10       28.88       26.48      1.06 o 
  -2  11  10       53.06       55.09      1.52 o 
  -1  11  10       57.16       59.93      2.42 o 
   0  11  10      415.80      439.19      8.64 o 
   1  11  10       57.56       61.18      1.69 o 
   2  11  10       53.63       52.27      1.58 o 
   3  11  10       29.14       21.98      1.73 o 
   4  11  10        6.74        9.60      1.08 o 
   5  11  10       28.48       26.85      1.13 o 
   6  11  10        2.36        2.15      0.46 o 
  -5  12  10      102.88      102.85      2.36 o 
  -4  12  10       60.93       58.55      1.26 o 
  -3  12  10       55.87       52.10      1.37 o 
  -2  12  10       46.03       41.94      1.29 o 
  -1  12  10       27.02       24.04      1.47 o 
   0  12  10      563.71      571.96     13.34 o 
   1  12  10       27.59       28.09      1.28 o 
   2  12  10       43.92       41.80      1.50 o 
   3  12  10       55.14       53.63      2.00 o 
   4  12  10       60.70       59.78      1.65 o 
   5  12  10      102.81      115.42      4.83 o 
  -3  13  10      262.31      252.64      5.55 o 
  -2  13  10       20.64       25.61      1.27 o 
  -1  13  10       39.64       38.14      1.59 o 
   0  13  10       14.66       16.06      1.11 o 
   1  13  10       39.68       36.04      1.28 o 
   2  13  10       20.04       24.60      1.02 o 
   3  13  10      262.46      267.04      6.18 o 
  -1  14  10       32.62       37.48      2.17 o 
   1  14  10       33.44       41.47      2.17 o 
   1   0  11     2158.50     2219.84     33.21 o 
   2   0  11     1477.46     1574.61     29.00 o 
   3   0  11     1700.71     1801.67     29.25 o 
   4   0  11      123.96      129.23      2.50 o 
   5   0  11      203.86      203.87      5.28 o 
   6   0  11       36.22       39.14      1.37 o 
   7   0  11      514.45      532.20      8.78 o 
   8   0  11       10.80        8.46      0.69 o 
   9   0  11       39.06       40.40      1.50 o 
  -9   1  11      221.89      237.99      6.57 o 
  -8   1  11       18.99       22.32      1.03 o 
  -7   1  11       43.23       50.20      2.28 o 
  -6   1  11      173.83      184.45      4.14 o 
  -5   1  11     1222.87     1256.70     30.56 o 
  -4   1  11      916.03      920.19     17.92 o 
  -3   1  11     3073.60     3082.43     56.10 o 
  -2   1  11     3319.08     3555.76     58.37 o 
  -1   1  11     2432.23     2472.84     40.44 o 
   0   1  11     5463.34     5968.04    108.30 o 
   1   1  11     2421.99     2461.48     36.87 o 
   2   1  11     3320.80     3496.62     56.43 o 
   3   1  11     3081.88     3170.03     43.11 o 
   4   1  11      923.89      934.71     15.21 o 
   5   1  11     1223.55     1302.16     59.04 o 
   6   1  11      173.57      184.51      4.90 o 
   7   1  11       42.90       51.27      1.55 o 
   8   1  11       19.32       22.97      1.35 o 
   9   1  11      220.54      247.50      6.12 o 
  -9   2  11      118.66      119.78      2.77 o 
  -8   2  11      100.57      101.94      2.35 o 
  -7   2  11       14.69       14.37      1.36 o 
  -6   2  11      601.06      557.10     11.37 o 
  -5   2  11      136.78      140.90      3.82 o 
  -4   2  11      650.77      652.75     11.91 o 
  -3   2  11     1002.30     1023.68     15.12 o 
  -2   2  11      331.39      291.71      5.06 o 
  -1   2  11      659.37      710.75     11.80 o 
   0   2  11       98.31      108.43      1.75 o 
   1   2  11      656.60      705.65     10.73 o 
   2   2  11      329.00      290.66      6.26 o 
   3   2  11      997.78     1019.14     16.54 o 
   4   2  11      651.05      642.46     11.74 o 
   5   2  11      136.92      143.82      3.39 o 
   6   2  11      598.32      545.46     17.00 o 
   7   2  11       14.50       12.97      0.97 o 
   8   2  11      100.87       99.52      3.06 o 
   9   2  11      118.12      119.25      4.50 o 
  -9   3  11      160.15      171.96      3.82 o 
  -8   3  11      162.68      163.39      3.44 o 
  -7   3  11      154.57      150.72      3.31 o 
  -6   3  11      127.46      124.86      2.73 o 
  -5   3  11       38.33       42.97      1.56 o 
  -4   3  11      183.27      187.61      3.60 o 
  -3   3  11      235.15      244.76      4.24 o 
  -2   3  11      423.25      448.64      8.59 o 
  -1   3  11      214.13      213.36      3.84 o 
   0   3  11     1265.38     1381.23     23.19 o 
   1   3  11      218.39      219.70      3.73 o 
   2   3  11      430.57      466.73      9.68 o 
   3   3  11      232.30      240.05      4.21 o 
   4   3  11      184.55      184.61      3.75 o 
   5   3  11       37.72       42.46      1.35 o 
   6   3  11      127.09      125.56      2.66 o 
   7   3  11      154.38      149.11      2.55 o 
   8   3  11      161.82      166.45      3.43 o 
   9   3  11      159.18      178.21      6.33 o 
  -9   4  11       28.51       31.16      1.03 o 
  -8   4  11        7.52        8.99      0.70 o 
  -7   4  11      340.60      357.39      5.79 o 
  -6   4  11        5.33        6.17      0.89 o 
  -5   4  11      781.91      757.59     15.95 o 
  -4   4  11       95.83       94.14      2.05 o 
  -3   4  11      132.63      150.32      2.79 o 
  -2   4  11      440.43      424.60      8.28 o 
  -1   4  11      330.66      360.34      5.61 o 
   0   4  11       83.00       91.47      2.10 o 
   1   4  11      335.54      353.11      5.99 o 
   2   4  11      443.59      423.87      7.95 o 
   3   4  11      132.63      151.92      4.72 o 
   4   4  11       94.86       93.35      2.12 o 
   5   4  11      786.19      773.95     14.10 o 
   6   4  11        5.79        5.71      0.38 o 
   7   4  11      342.11      346.57      5.81 o 
   8   4  11        7.65        9.65      0.59 o 
   9   4  11       28.06       31.60      1.75 o 
  -9   5  11      261.72      273.20      7.21 o 
  -8   5  11       58.03       58.55      1.29 o 
  -7   5  11      320.60      325.12      8.08 o 
  -6   5  11       33.14       30.65      0.86 o 
  -5   5  11      350.18      330.26      7.01 o 
  -4   5  11      157.04      152.87      3.70 o 
  -3   5  11      683.51      664.16     15.05 o 
  -2   5  11      339.63      334.87      5.67 o 
  -1   5  11      714.74      699.83     12.92 o 
   0   5  11     1283.98     1322.23     30.87 o 
   1   5  11      714.42      709.56     11.83 o 
   2   5  11      338.78      327.24      7.77 o 
   3   5  11      679.18      637.82     13.96 o 
   4   5  11      157.14      156.81      4.60 o 
   5   5  11      349.20      336.47     12.65 o 
   6   5  11       32.13       28.02      0.78 o 
   7   5  11      319.54      323.13      5.62 o 
   8   5  11       58.60       61.05      2.26 o 
   9   5  11      260.65      271.11      8.83 o 
  -8   6  11      115.11      102.70      2.62 o 
  -7   6  11      313.94      304.34      4.93 o 
  -6   6  11      253.86      243.84      4.12 o 
  -5   6  11      378.42      355.51      5.79 o 
  -4   6  11       81.51       91.60      2.39 o 
  -3   6  11     1194.42     1186.83     21.59 o 
  -2   6  11      320.84      303.46      5.69 o 
  -1   6  11      188.18      193.64      4.58 o 
   0   6  11        5.94        2.93      0.42 o 
   1   6  11      186.48      190.68      3.95 o 
   2   6  11      318.41      297.17      6.10 o 
   3   6  11     1190.15     1174.21     24.82 o 
   4   6  11       81.40       83.28      4.32 o 
   5   6  11      374.72      372.08      6.22 o 
   6   6  11      252.18      244.09      4.94 o 
   7   6  11      312.51      305.36      5.75 o 
   8   6  11      114.53       98.99      2.94 o 
  -8   7  11       19.30       23.77      0.81 o 
  -7   7  11      210.08      190.40      3.74 o 
  -6   7  11       41.85       31.43      0.99 o 
  -5   7  11      878.37      842.00     13.72 o 
  -4   7  11       35.58       33.86      1.14 o 
  -3   7  11      171.33      176.86      4.47 o 
  -2   7  11       13.92       10.54      0.78 o 
  -1   7  11      171.89      155.16      3.81 o 
   0   7  11      195.73      204.19      4.18 o 
   1   7  11      170.53      152.20      3.33 o 
   2   7  11       13.99       11.37      0.95 o 
   3   7  11      172.61      177.52      5.59 o 
   4   7  11       36.29       32.59      1.76 o 
   5   7  11      882.72      833.21     20.07 o 
   6   7  11       42.76       33.58      1.27 o 
   7   7  11      209.55      180.47      3.67 o 
   8   7  11       19.10       22.80      0.94 o 
  -8   8  11       99.73       93.44      3.83 o 
  -7   8  11       75.84       68.99      3.15 o 
  -6   8  11      145.20      151.34      2.80 o 
  -5   8  11      536.38      587.22     11.44 o 
  -4   8  11       87.82       75.21      1.87 o 
  -3   8  11     1331.53     1270.49     24.54 o 
  -2   8  11      545.00      548.14     17.82 o 
  -1   8  11      674.20      633.27     14.01 o 
   0   8  11      118.93      118.18      3.11 o 
   1   8  11      676.00      638.54     13.14 o 
   2   8  11      547.68      571.90     16.29 o 
   3   8  11     1333.96     1315.79     48.80 o 
   4   8  11       86.36       73.50      2.02 o 
   5   8  11      538.07      567.17     12.81 o 
   6   8  11      144.90      158.83      3.76 o 
   7   8  11       76.15       68.88      1.78 o 
   8   8  11       98.79       94.44      3.66 o 
  -7   9  11      229.46      257.28     11.66 o 
  -6   9  11      384.24      396.98      6.79 o 
  -5   9  11      463.66      466.39      7.63 o 
  -4   9  11      247.41      260.48      4.63 o 
  -3   9  11      116.61      115.46      2.76 o 
  -2   9  11      973.45      953.03     15.09 o 
  -1   9  11      285.19      267.89      6.54 o 
   0   9  11       51.45       52.13      2.83 o 
   1   9  11      284.82      270.33     25.07 o 
   2   9  11      973.27      974.08     26.29 o 
   3   9  11      114.80      113.08      3.91 o 
   4   9  11      248.42      255.54      5.19 o 
   5   9  11      465.18      454.13      8.59 o 
   6   9  11      384.35      388.82      8.47 o 
   7   9  11      226.70      251.72      5.50 o 
  -6  10  11       69.66       70.12      1.79 o 
  -5  10  11       24.33       21.31      0.76 o 
  -4  10  11       75.00       73.89      1.60 o 
  -3  10  11      267.30      261.44      4.57 o 
  -2  10  11      375.69      377.14      6.26 o 
  -1  10  11      804.08      812.07     18.21 o 
   0  10  11      433.17      411.93      8.13 o 
   1  10  11      801.53      787.70     13.50 o 
   2  10  11      377.56      363.50      7.21 o 
   3  10  11      263.96      258.31      6.11 o 
   4  10  11       74.28       71.95      2.35 o 
   5  10  11       25.43       21.47      1.11 o 
   6  10  11       70.48       69.92      1.97 o 
  -6  11  11       11.32       17.16      1.17 o 
  -5  11  11      149.57      156.60      2.59 o 
  -4  11  11      139.04      128.03      2.29 o 
  -3  11  11      295.45      307.46      5.18 o 
  -2  11  11      139.19      141.27      2.74 o 
  -1  11  11      401.80      386.36      9.17 o 
   0  11  11        0.42        2.07      0.57 o 
   1  11  11      397.40      370.52      6.73 o 
   2  11  11      137.49      136.07      2.91 o 
   3  11  11      293.26      295.84      6.50 o 
   4  11  11      137.07      128.75      3.91 o 
   5  11  11      148.79      156.05      3.01 o 
   6  11  11       11.99       16.66      1.00 o 
  -5  12  11       45.76       69.44      1.70 o 
  -4  12  11      287.86      282.90      4.39 o 
  -3  12  11      374.04      359.82      6.03 o 
  -2  12  11      158.61      155.69      2.97 o 
  -1  12  11       43.20       44.88      2.91 o 
   0  12  11        0.26       -0.50      0.71 o 
   1  12  11       43.90       43.42      1.53 o 
   2  12  11      159.91      164.93      3.55 o 
   3  12  11      376.24      385.42      9.07 o 
   4  12  11      288.97      309.23      5.96 o 
  -3  13  11      351.70      368.59      7.00 o 
  -2  13  11      116.92      118.84      3.17 o 
  -1  13  11       28.17       24.29      1.83 o 
   0  13  11       30.93       24.64      1.35 o 
   1  13  11       28.96       22.55      1.02 o 
   2  13  11      118.67      114.74      2.75 o 
   3  13  11      354.98      383.81      8.64 o 
  -1  14  11      371.27      387.08     12.99 o 
   0   0  12     1737.61     1701.52     31.30 o 
   1   0  12     3985.77     4175.16     96.67 o 
   2   0  12      159.30      137.91      2.60 o 
   3   0  12      470.89      480.29      7.77 o 
   4   0  12      356.61      392.77      8.86 o 
   5   0  12      882.29      872.86     21.08 o 
   6   0  12       42.38       32.22      1.13 o 
   7   0  12       28.70       39.82      2.02 o 
   8   0  12       13.57        8.37      0.68 o 
   9   0  12        7.83        7.30      0.64 o 
  -9   1  12       56.88       66.88      2.26 o 
  -8   1  12      188.23      175.70      4.34 o 
  -7   1  12      278.35      237.19      4.75 o 
  -6   1  12       27.38       25.18      1.33 o 
  -5   1  12      718.03      674.75     22.73 o 
  -4   1  12        4.11        7.63      0.58 o 
  -3   1  12      817.27      835.44     13.81 o 
  -2   1  12      536.85      584.80      9.89 o 
  -1   1  12      275.55      290.06      5.06 o 
   0   1  12     1491.04     1524.50     21.53 o 
   1   1  12      273.43      293.26      5.06 o 
   2   1  12      536.47      580.84      8.85 o 
   3   1  12      815.77      837.47     13.65 o 
   4   1  12        3.55        6.95      0.42 o 
   5   1  12      718.23      678.01     16.43 o 
   6   1  12       27.68       25.26      1.35 o 
   7   1  12      276.56      231.12      7.12 o 
   8   1  12      188.19      181.82      4.95 o 
   9   1  12       56.91       67.40      1.94 o 
  -9   2  12      109.60      111.77      5.00 o 
  -8   2  12      174.72      180.54      3.73 o 
  -7   2  12      706.25      680.89     12.59 o 
  -6   2  12      181.44      177.44      4.07 o 
  -5   2  12     1575.99     1516.29     72.62 o 
  -4   2  12      215.94      225.51      4.23 o 
  -3   2  12      299.46      273.53      4.73 o 
  -2   2  12     5078.98     5336.82     89.19 o 
  -1   2  12     1735.49     1888.45     30.74 o 
   0   2  12     1799.41     1912.20     29.74 o 
   1   2  12     1734.08     1853.27     28.02 o 
   2   2  12     5075.89     5448.99    109.76 o 
   3   2  12      299.07      275.77      9.04 o 
   4   2  12      218.68      221.94      4.34 o 
   5   2  12     1581.67     1583.72     28.00 o 
   6   2  12      180.22      176.05      3.56 o 
   7   2  12      709.95      682.78     10.71 o 
   8   2  12      171.10      180.09      4.95 o 
   9   2  12      109.74      113.42      4.33 o 
  -9   3  12       96.60      110.99      4.50 o 
  -8   3  12      100.96       97.03      2.30 o 
  -7   3  12       26.66       27.48      1.09 o 
  -6   3  12      235.34      230.40      3.08 o 
  -5   3  12       86.82       90.78      2.00 o 
  -4   3  12      167.20      173.71      3.96 o 
  -3   3  12      556.16      541.26      9.18 o 
  -2   3  12      553.34      539.34      9.17 o 
  -1   3  12      141.54      153.64      2.85 o 
   0   3  12       26.56       26.52      0.81 o 
   1   3  12      142.24      152.01      2.73 o 
   2   3  12      558.94      544.75     10.12 o 
   3   3  12      561.49      554.60     11.65 o 
   4   3  12      168.08      175.94      3.53 o 
   5   3  12       85.92       88.43      2.06 o 
   6   3  12      236.66      234.89      3.52 o 
   7   3  12       26.75       28.09      0.79 o 
   8   3  12      102.29      101.09      2.25 o 
   9   3  12       96.05      120.42      4.33 o 
  -9   4  12       72.07       90.42      2.68 o 
  -8   4  12      614.69      644.70      9.96 o 
  -7   4  12      874.57      850.35     16.35 o 
  -6   4  12      106.65      101.55      1.66 o 
  -5   4  12     1777.28     1705.74     29.74 o 
  -4   4  12      272.62      272.77      5.32 o 
  -3   4  12       55.01       64.87      1.59 o 
  -2   4  12      466.03      450.33      8.52 o 
  -1   4  12      604.88      630.73      9.72 o 
   0   4  12     1256.29     1255.33     23.11 o 
   1   4  12      609.61      632.03     16.01 o 
   2   4  12      461.75      438.48      7.60 o 
   3   4  12       53.55       59.70      1.84 o 
   4   4  12      271.75      273.69      7.47 o 
   5   4  12     1775.67     1750.08     31.16 o 
   6   4  12      104.72      101.92      1.77 o 
   7   4  12      882.14      860.01     14.18 o 
   8   4  12      614.85      634.35     13.28 o 
   9   4  12       72.99       81.95      4.66 o 
  -9   5  12        5.93        5.11      1.17 o 
  -8   5  12       50.72       49.60      1.12 o 
  -7   5  12       11.81       11.86      0.59 o 
  -6   5  12       72.42       61.49      2.00 o 
  -5   5  12      661.00      627.27     11.66 o 
  -4   5  12      322.10      315.69      7.09 o 
  -3   5  12       16.16       21.10      0.88 o 
  -2   5  12      282.09      261.85      4.62 o 
  -1   5  12      630.57      592.13     11.56 o 
   0   5  12      431.57      397.78      6.35 o 
   1   5  12      626.46      596.40     14.44 o 
   2   5  12      283.79      263.31      4.69 o 
   3   5  12       15.87       19.59      1.03 o 
   4   5  12      323.56      323.73      7.27 o 
   5   5  12      660.21      649.21     19.15 o 
   6   5  12       72.48       58.19      1.37 o 
   7   5  12       12.02       13.16      0.84 o 
   8   5  12       50.59       48.67      2.05 o 
  -8   6  12       25.10       27.47      0.79 o 
  -7   6  12        3.16        3.98      0.40 o 
  -6   6  12       67.03       63.86      1.49 o 
  -5   6  12      142.60      149.45      2.76 o 
  -4   6  12      574.12      559.93     10.00 o 
  -3   6  12     1249.56     1262.76     26.94 o 
  -2   6  12       78.27       90.13      1.89 o 
  -1   6  12       45.51       45.59      1.36 o 
   0   6  12        9.23        8.55      0.56 o 
   1   6  12       46.00       45.01      1.31 o 
   2   6  12       78.01       85.89      2.17 o 
   3   6  12     1243.63     1250.50     26.32 o 
   4   6  12      573.87      561.75     14.75 o 
   5   6  12      144.30      155.52      3.33 o 
   6   6  12       67.41       65.03      1.92 o 
   7   6  12        2.85        3.57      0.60 o 
   8   6  12       24.77       27.07      1.18 o 
  -8   7  12       46.49       43.86      1.22 o 
  -7   7  12       91.48      107.78      2.37 o 
  -6   7  12      389.83      364.70      6.71 o 
  -5   7  12      512.02      545.08     10.28 o 
  -4   7  12      193.07      176.84      3.41 o 
  -3   7  12     1001.98      988.65     27.05 o 
  -2   7  12      919.83      854.18     16.82 o 
  -1   7  12      600.70      550.64     12.15 o 
   0   7  12      281.05      265.19      7.55 o 
   1   7  12      597.27      546.26     10.51 o 
   2   7  12      924.26      886.26     19.54 o 
   3   7  12      994.91     1050.14     38.97 o 
   4   7  12      193.26      175.88      3.61 o 
   5   7  12      511.44      530.26     10.17 o 
   6   7  12      391.33      361.38      7.09 o 
   7   7  12       90.35      111.01      2.73 o 
   8   7  12       46.69       44.40      1.31 o 
  -7   8  12       78.47       73.58      2.52 o 
  -6   8  12       61.72       70.47      1.71 o 
  -5   8  12       24.06       29.24      1.43 o 
  -4   8  12      545.12      536.78     10.36 o 
  -3   8  12      261.37      239.93      5.01 o 
  -2   8  12      348.27      328.81      8.88 o 
   0   8  12       58.75       52.63      3.00 o 
   1   8  12      113.81      107.43      5.50 o 
   2   8  12      354.28      345.91     10.12 o 
   3   8  12      260.57      235.10      6.83 o 
   4   8  12      545.36      540.02     10.00 o 
   5   8  12       24.08       29.40      1.20 o 
   6   8  12       61.27       72.14      2.10 o 
   7   8  12       77.84       79.71      2.69 o 
  -7   9  12       14.92       12.79      0.88 o 
  -6   9  12      145.97      148.45      3.46 o 
  -5   9  12       41.51       37.37      1.21 o 
  -4   9  12       51.41       48.83      1.44 o 
  -3   9  12     1100.94     1083.33     19.23 o 
  -2   9  12      111.60      110.35      2.35 o 
  -1   9  12      174.45      175.37      4.76 o 
   0   9  12      116.30      115.60      3.41 o 
   1   9  12      172.44      178.18      5.99 o 
   2   9  12      111.57      112.41      3.79 o 
   3   9  12     1103.59     1089.95     27.20 o 
   4   9  12       49.94       49.25      2.07 o 
   5   9  12       41.18       35.18      1.68 o 
   6   9  12      146.94      160.28      3.70 o 
   7   9  12       15.49       14.74      0.76 o 
  -6  10  12       28.22       24.54      0.99 o 
  -5  10  12       78.47       86.24      1.59 o 
  -4  10  12       79.88       79.16      1.66 o 
  -3  10  12      180.03      170.93      3.91 o 
  -2  10  12      195.78      205.51      3.74 o 
  -1  10  12      258.46      249.50      6.46 o 
   0  10  12      452.40      494.55      9.63 o 
   1  10  12      259.98      255.17      4.78 o 
   2  10  12      193.88      201.51      8.20 o 
   3  10  12      180.00      167.02      4.27 o 
   4  10  12       77.94       74.81      3.08 o 
   5  10  12       78.56       83.88      2.30 o 
   6  10  12       28.05       23.80      1.32 o 
  -5  11  12       28.20       31.53      0.81 o 
  -4  11  12      278.92      290.99      4.45 o 
  -3  11  12      676.60      667.53     10.62 o 
  -2  11  12      709.70      723.08     11.54 o 
  -1  11  12      262.85      259.01      6.46 o 
   0  11  12      215.32      217.85      8.91 o 
   1  11  12      261.35      254.37      4.79 o 
   2  11  12      713.01      734.74     12.31 o 
   3  11  12      673.50      667.37     16.84 o 
   4  11  12      277.81      285.18      7.73 o 
   5  11  12       27.41       29.44      0.95 o 
  -4  12  12       65.08       70.80      1.36 o 
  -3  12  12      919.71      934.49     14.55 o 
  -2  12  12      182.92      184.54      3.87 o 
  -1  12  12       68.23       72.95      2.46 o 
   0  12  12        2.40        1.86      0.76 o 
   1  12  12       68.37       72.10      1.99 o 
   2  12  12      184.81      185.58      3.94 o 
   3  12  12      918.26      943.50     23.10 o 
   4  12  12       64.04       70.98      1.85 o 
  -3  13  12      295.50      291.47     10.16 o 
  -2  13  12       14.08       10.04      0.92 o 
  -1  13  12      283.32      308.22      7.17 o 
   0  13  12       96.99       95.03      3.25 o 
   1  13  12      279.44      294.20      7.72 o 
   2  13  12       14.51        9.00      0.64 o 
   3  13  12      294.02      293.47      9.99 o 
   1   0  13      854.07      944.38     15.69 o 
   2   0  13      298.11      273.70      5.36 o 
   3   0  13      439.36      468.80      8.62 o 
   4   0  13      691.43      711.11     12.65 o 
   5   0  13      254.51      234.43      6.06 o 
   6   0  13     1698.31     1756.85     30.83 o 
   7   0  13        5.83        2.38      0.59 o 
   8   0  13        0.01        0.40      0.48 o 
   9   0  13        8.69        9.67      1.08 o 
  -9   1  13      108.94      108.20      3.20 o 
  -8   1  13       77.11       81.04      2.64 o 
  -7   1  13      179.98      163.18      4.22 o 
  -6   1  13      692.84      668.77     10.88 o 
  -5   1  13      195.98      174.31      5.50 o 
  -4   1  13     1244.30     1315.42     26.95 o 
  -3   1  13       78.50       75.67      2.55 o 
  -2   1  13       44.04       56.15      1.40 o 
  -1   1  13      395.59      438.56      7.45 o 
   0   1  13      182.25      161.49      3.08 o 
   1   1  13      390.96      435.04      7.44 o 
   2   1  13       42.44       55.63      1.24 o 
   3   1  13       79.97       72.85      1.54 o 
   4   1  13     1246.59     1323.86     23.13 o 
   5   1  13      197.11      173.04      3.90 o 
   6   1  13      694.60      678.02      9.25 o 
   7   1  13      179.79      168.54      2.73 o 
   8   1  13       76.34       78.93      2.20 o 
   9   1  13      109.45      109.74      4.00 o 
  -9   2  13      140.99      156.93      4.27 o 
  -8   2  13       86.03       82.45      2.06 o 
  -7   2  13      223.66      226.24      4.67 o 
  -6   2  13      491.14      455.24      6.35 o 
  -5   2  13     1254.15     1255.73     22.05 o 
  -4   2  13      602.17      578.24     12.07 o 
  -3   2  13      271.86      286.34      4.95 o 
  -2   2  13      108.99      124.17      2.66 o 
  -1   2  13      469.83      508.20      9.22 o 
   0   2  13     3719.37     3977.90     61.75 o 
   1   2  13      465.15      464.26      8.19 o 
   2   2  13      112.10      126.56      3.00 o 
   3   2  13      273.96      283.55      5.54 o 
   4   2  13      607.39      583.54     18.91 o 
   5   2  13     1247.47     1250.96     25.78 o 
   6   2  13      490.96      452.11      5.75 o 
   7   2  13      221.97      226.61      3.57 o 
   8   2  13       84.99       86.84      1.96 o 
   9   2  13      142.62      154.81      7.08 o 
  -9   3  13        3.99        2.54      0.43 o 
  -8   3  13       18.78       20.42      0.93 o 
  -7   3  13       82.99       82.10      1.67 o 
  -6   3  13      392.28      391.50      6.79 o 
  -5   3  13      297.20      262.50      5.81 o 
  -4   3  13      167.63      155.98      3.67 o 
  -3   3  13      146.75      123.98      3.65 o 
  -2   3  13       85.15       93.29      1.87 o 
  -1   3  13        8.08        9.76      0.54 o 
   0   3  13     1358.47     1458.04     24.61 o 
   1   3  13        7.86       11.55      0.63 o 
   2   3  13       85.30       94.09      2.12 o 
   3   3  13      146.88      116.89      3.88 o 
   4   3  13      167.50      161.12      3.81 o 
   5   3  13      295.13      262.11      6.04 o 
   6   3  13      393.32      395.07      5.33 o 
   7   3  13       82.91       79.58      2.38 o 
   8   3  13       19.40       22.05      0.85 o 
   9   3  13        3.76        3.16      0.67 o 
  -9   4  13       94.16       96.60      3.83 o 
  -8   4  13      100.43       92.01      1.74 o 
  -7   4  13      422.28      414.69     12.19 o 
  -6   4  13      134.58      122.61      1.96 o 
  -5   4  13      484.68      480.42      9.00 o 
  -4   4  13      178.15      174.72      4.09 o 
  -3   4  13     1025.81     1026.61     18.49 o 
  -2   4  13     1919.87     2017.32     42.89 o 
  -1   4  13      950.87     1036.04     17.18 o 
   0   4  13     1882.95     1867.42     35.40 o 
   1   4  13      948.05      979.14     19.15 o 
   2   4  13     1922.19     1979.30     32.78 o 
   3   4  13     1024.00      989.34     21.21 o 
   4   4  13      178.72      177.61      4.26 o 
   5   4  13      482.07      479.69     12.73 o 
   6   4  13      135.84      122.93      2.23 o 
   7   4  13      424.35      426.55      9.81 o 
   8   4  13       99.51       89.02      2.08 o 
   9   4  13       92.29      101.43      3.66 o 
  -8   5  13       93.61       96.80      2.44 o 
  -7   5  13      415.30      412.29      7.33 o 
  -6   5  13        0.99        1.94      0.43 o 
  -5   5  13      232.64      248.21      3.47 o 
  -4   5  13      146.05      147.81      3.61 o 
  -3   5  13      385.77      401.38     11.15 o 
  -2   5  13      426.27      420.26      7.13 o 
  -1   5  13       46.01       50.55      1.44 o 
   0   5  13      662.68      582.69      9.20 o 
   1   5  13       46.81       48.34      1.54 o 
   2   5  13      422.72      412.18      8.26 o 
   3   5  13      383.53      391.37      8.78 o 
   4   5  13      147.41      146.72      4.52 o 
   5   5  13      236.71      255.27      5.00 o 
   6   5  13        1.07        2.68      0.55 o 
   7   5  13      415.65      406.57      7.90 o 
   8   5  13       95.09      100.19      2.21 o 
  -8   6  13       53.85       67.83      1.33 o 
  -7   6  13       89.37       84.55      1.85 o 
  -6   6  13       46.00       45.58      1.44 o 
  -5   6  13      182.60      181.25      3.19 o 
  -4   6  13       28.05       29.73      0.96 o 
  -3   6  13       47.46       44.22      1.39 o 
  -2   6  13      113.29      106.99      2.22 o 
  -1   6  13      122.94      113.95      2.67 o 
   0   6  13       36.22       45.74      1.26 o 
   1   6  13      119.91      110.66      2.92 o 
   2   6  13      111.93      106.10      2.56 o 
   3   6  13       47.63       45.01      1.88 o 
   4   6  13       28.01       26.26      1.51 o 
   5   6  13      185.47      184.58      6.35 o 
   6   6  13       45.29       47.42      1.47 o 
   7   6  13       88.69       82.75      2.22 o 
   8   6  13       52.66       65.71      2.12 o 
  -8   7  13        3.17        5.46      0.64 o 
  -7   7  13       36.68       30.92      1.11 o 
  -6   7  13      295.41      308.22      5.81 o 
  -5   7  13      322.06      337.75      6.72 o 
  -4   7  13       34.04       38.27      1.24 o 
  -3   7  13     1618.28     1496.27     30.25 o 
  -2   7  13      775.07      703.39     14.02 o 
  -1   7  13      450.02      420.78      8.40 o 
   0   7  13       66.56       71.22      2.08 o 
   1   7  13      451.31      412.96     12.97 o 
   2   7  13      767.55      741.24     28.36 o 
   3   7  13     1622.75     1557.30     57.46 o 
   4   7  13       33.38       35.41      1.63 o 
   5   7  13      322.53      331.07      7.15 o 
   6   7  13      296.71      316.08      6.11 o 
   7   7  13       37.28       31.47      1.19 o 
   8   7  13        3.45        5.66      0.83 o 
  -7   8  13       27.86       28.82      0.92 o 
  -6   8  13      116.51      101.03      2.14 o 
  -5   8  13       29.84       24.74      1.22 o 
  -4   8  13      239.64      225.74      4.83 o 
  -3   8  13      389.99      386.29      7.66 o 
  -2   8  13      164.44      154.23      3.69 o 
  -1   8  13        6.78        7.36      1.33 o 
   1   8  13        6.67       10.33      1.83 o 
   2   8  13      163.83      159.11      5.30 o 
   3   8  13      385.71      383.59     10.31 o 
   4   8  13      241.53      225.99      4.63 o 
   5   8  13       31.02       28.23      1.19 o 
   6   8  13      116.16       98.45      2.65 o 
   7   8  13       27.88       30.65      1.09 o 
  -7   9  13       23.46       22.49      1.50 o 
  -6   9  13      337.57      353.21      6.06 o 
  -5   9  13       12.37       11.50      0.69 o 
  -4   9  13      325.75      328.18      5.60 o 
  -3   9  13       52.41       54.72      1.76 o 
  -2   9  13      253.48      248.13      5.09 o 
  -1   9  13      372.36      329.47      7.93 o 
   0   9  13       17.11       17.75      3.25 o 
   1   9  13      366.95      317.06      5.83 o 
   2   9  13      253.75      242.09      6.95 o 
   3   9  13       52.37       53.94      2.40 o 
   4   9  13      323.35      320.84      6.31 o 
   5   9  13       12.47       11.46      0.90 o 
   6   9  13      337.62      353.26      9.39 o 
   7   9  13       23.07       21.59      1.19 o 
  -6  10  13      270.87      289.74      5.62 o 
  -5  10  13      156.96      164.50      2.55 o 
  -4  10  13      319.25      320.74      4.99 o 
  -3  10  13      132.25      137.56      2.74 o 
  -2  10  13      279.57      275.16      5.60 o 
  -1  10  13      259.74      262.68      6.52 o 
   0  10  13        0.00       -0.50      0.83 o 
   1  10  13      259.50      254.33      4.88 o 
   2  10  13      278.37      275.43      7.71 o 
   3  10  13      131.05      133.92      3.59 o 
   4  10  13      323.06      331.77     16.07 o 
   5  10  13      158.09      165.35      4.45 o 
   6  10  13      268.98      276.32     10.33 o 
  -5  11  13      200.60      208.19      4.03 o 
  -4  11  13      268.82      271.97      4.22 o 
  -3  11  13       23.40       28.93      1.22 o 
  -2  11  13      454.29      467.69      8.89 o 
  -1  11  13       66.86       77.60      2.75 o 
   0  11  13      128.44      117.54      3.46 o 
   1  11  13       66.58       78.14      2.11 o 
   2  11  13      458.40      466.70      9.69 o 
   3  11  13       24.09       28.83      1.83 o 
   4  11  13      268.97      276.72      7.30 o 
   5  11  13      199.03      207.07      9.61 o 
  -4  12  13       85.61       88.29      1.61 o 
  -3  12  13      274.89      293.09      4.84 o 
  -2  12  13       14.25       20.60      0.99 o 
  -1  12  13      289.90      280.38      7.66 o 
   0  12  13      114.75      107.47      3.17 o 
   1  12  13      289.31      285.66      5.73 o 
   2  12  13       14.34       19.73      2.50 o 
   3  12  13      274.66      288.38      7.61 o 
   4  12  13       84.32       92.37      2.12 o 
  -3  13  13      152.62      149.07      5.33 o 
  -2  13  13       44.07       48.84      1.70 o 
  -1  13  13      130.40      156.90      5.66 o 
   0  13  13        5.97        7.50      0.82 o 
   1  13  13      129.90      138.17      3.65 o 
   2  13  13       44.84       47.72      1.65 o 
   3  13  13      150.11      143.07      5.33 o 
   0   0  14      765.77      747.97     21.00 o 
   1   0  14       68.48       73.49      1.55 o 
   2   0  14     1770.64     1801.91     33.35 o 
   3   0  14      239.67      243.97      4.66 o 
   4   0  14        0.82        4.33      1.17 o 
   5   0  14       20.08       26.24      1.11 o 
   6   0  14       20.49       32.68      0.71 o 
   7   0  14       72.61       61.07      1.33 o 
   8   0  14      150.41      151.86      3.21 o 
   9   0  14        2.87        3.17      0.46 o 
  -9   1  14        1.19        2.06      0.43 o 
  -8   1  14      190.94      177.31      3.69 o 
  -7   1  14      404.01      365.59      6.02 o 
  -6   1  14      146.60      139.43      1.98 o 
  -5   1  14     1999.10     1973.63     77.70 o 
  -4   1  14       72.48       74.96      1.94 o 
  -3   1  14      202.02      199.84      3.58 o 
  -2   1  14      724.84      661.31     12.36 o 
  -1   1  14      818.88      881.83     14.87 o 
   0   1  14      112.71      112.78      2.09 o 
   1   1  14      816.39      897.59     14.88 o 
   2   1  14      722.34      656.96     10.07 o 
   3   1  14      203.77      199.15      4.81 o 
   4   1  14       71.22       71.94      1.98 o 
   5   1  14     2011.54     1969.52     50.48 o 
   6   1  14      148.24      139.94      2.36 o 
   7   1  14      403.55      366.28      6.00 o 
   8   1  14      192.87      182.02      4.18 o 
   9   1  14        1.24        2.28      0.47 o 
  -9   2  14       15.07       17.52      1.09 o 
  -8   2  14      145.21      138.62      3.61 o 
  -7   2  14       26.20       30.44      1.24 o 
  -6   2  14      268.69      276.96      3.87 o 
  -5   2  14      159.26      160.43      4.39 o 
  -4   2  14      461.84      468.54      9.73 o 
  -3   2  14     1060.36     1121.02     19.81 o 
  -2   2  14       39.50       50.63      1.87 o 
  -1   2  14      533.38      556.56      9.34 o 
   0   2  14     1107.18     1148.69     18.03 o 
   1   2  14      528.83      548.44     10.45 o 
   2   2  14       39.90       45.41      1.31 o 
   3   2  14     1065.31     1129.48     23.45 o 
   4   2  14      459.19      454.15      8.78 o 
   5   2  14      158.85      164.63      4.62 o 
   6   2  14      270.48      274.52      4.08 o 
   7   2  14       25.50       27.81      0.89 o 
   8   2  14      146.39      138.74      4.20 o 
   9   2  14       14.61       16.26      0.76 o 
  -9   3  14      139.73      140.57      5.83 o 
  -8   3  14      253.52      253.63      5.47 o 
  -7   3  14      173.25      174.49      3.41 o 
  -6   3  14     1034.91     1026.74     13.34 o 
  -5   3  14      105.54      104.67      2.36 o 
  -4   3  14      241.98      226.40      5.14 o 
  -3   3  14      256.50      270.06      5.26 o 
  -2   3  14      242.06      250.29      4.41 o 
  -1   3  14      174.33      180.58      3.34 o 
   0   3  14      255.77      277.97      4.62 o 
   1   3  14      174.90      178.32      3.54 o 
   2   3  14      241.58      244.36      5.05 o 
   3   3  14      261.63      263.74      6.03 o 
   4   3  14      241.49      232.34      5.38 o 
   5   3  14      104.28      102.73      2.43 o 
   6   3  14     1028.23     1001.27     12.47 o 
   7   3  14      173.57      170.68      3.78 o 
   8   3  14      252.64      250.12      5.02 o 
   9   3  14      139.08      135.41      5.00 o 
  -9   4  14       60.46       51.80      2.17 o 
  -8   4  14       86.79       80.86      1.84 o 
  -7   4  14        8.23        6.38      0.60 o 
  -6   4  14      222.38      221.69      3.46 o 
  -5   4  14      298.07      283.72      4.85 o 
  -4   4  14      387.19      378.80      9.71 o 
  -3   4  14       67.42       70.61      1.78 o 
  -2   4  14     1289.60     1268.07     23.44 o 
  -1   4  14      192.42      206.88      3.86 o 
   0   4  14       53.56       45.51      1.20 o 
   1   4  14      195.45      205.94      4.31 o 
   2   4  14     1299.21     1260.47     25.72 o 
   3   4  14       66.65       65.86      2.03 o 
   4   4  14      385.66      383.77      9.31 o 
   5   4  14      294.32      288.40      7.94 o 
   6   4  14      223.02      213.89      4.53 o 
   7   4  14        8.23        6.68      0.54 o 
   8   4  14       86.72       78.96      1.89 o 
  -8   5  14       92.72       97.98      1.79 o 
  -7   5  14        3.18        3.34      0.40 o 
  -6   5  14      146.73      156.55      3.12 o 
  -5   5  14       66.30       60.48      1.39 o 
  -4   5  14     1633.68     1627.16     30.39 o 
  -3   5  14      326.18      334.04      6.54 o 
  -2   5  14      238.22      234.65      4.15 o 
  -1   5  14      552.81      552.94     10.90 o 
   0   5  14     2025.45     1940.99     29.65 o 
   1   5  14      551.92      557.97     10.80 o 
   2   5  14      234.36      221.59      5.58 o 
   3   5  14      326.24      331.10      7.49 o 
   4   5  14     1633.83     1602.79     40.80 o 
   5   5  14       66.68       62.46      1.71 o 
   6   5  14      148.26      157.47      4.42 o 
   7   5  14        3.44        3.94      0.68 o 
   8   5  14       91.52       96.44      2.18 o 
  -8   6  14      191.71      181.06      3.35 o 
  -7   6  14       99.85      113.01      2.38 o 
  -6   6  14       40.26       36.84      1.32 o 
  -5   6  14      217.56      213.98      3.74 o 
  -4   6  14      226.36      207.45      3.52 o 
  -3   6  14      160.76      167.66      4.15 o 
  -2   6  14     1007.35      989.26     18.51 o 
  -1   6  14      757.03      752.42     14.54 o 
   0   6  14      170.86      182.73      4.39 o 
   1   6  14      751.90      739.41     12.79 o 
   2   6  14     1008.00      983.91     18.92 o 
   3   6  14      158.64      170.58      5.07 o 
   4   6  14      231.59      204.76      5.24 o 
   5   6  14      215.69      210.00      4.33 o 
   6   6  14       40.60       37.02      1.29 o 
   7   6  14       99.77      110.87      4.16 o 
   8   6  14      189.88      179.38      6.83 o 
  -7   7  14      106.73      113.15      4.30 o 
  -6   7  14      288.93      270.03      5.15 o 
  -5   7  14       39.91       44.39      1.57 o 
  -4   7  14      357.34      345.49      8.77 o 
  -3   7  14     1350.14     1310.77     25.18 o 
  -2   7  14     2447.87     2274.66    100.60 o 
  -1   7  14      502.43      486.15      9.67 o 
   0   7  14      400.84      381.38      8.62 o 
   1   7  14      501.16      478.71     12.58 o 
   2   7  14     2458.32     2457.61     65.87 o 
   3   7  14     1349.74     1337.94     49.97 o 
   4   7  14      354.32      331.72      7.42 o 
   5   7  14       40.00       41.05      1.47 o 
   6   7  14      289.64      278.93      6.10 o 
   7   7  14      107.04      119.65      4.38 o 
  -7   8  14        0.30        0.00      0.59 o 
  -6   8  14       36.25       39.03      1.19 o 
  -5   8  14      141.23      150.19      3.06 o 
  -4   8  14       80.12       70.36      2.08 o 
  -3   8  14      257.56      264.10      5.46 o 
  -2   8  14     1257.83     1256.32     26.38 o 
  -1   8  14       76.80       78.19      2.53 o 
   0   8  14      182.71      166.06      6.00 o 
   1   8  14       75.39       75.45      4.66 o 
   2   8  14     1255.83     1204.75     25.96 o 
   3   8  14      255.12      253.60      7.28 o 
   4   8  14       80.08       71.08      1.98 o 
   5   8  14      140.91      151.59      3.49 o 
   6   8  14       36.07       39.09      1.80 o 
   7   8  14        0.24        0.88      0.46 o 
  -6   9  14        4.56        5.93      0.55 o 
  -5   9  14      256.73      277.38      4.39 o 
  -4   9  14      219.60      237.38      4.25 o 
  -3   9  14      793.32      789.78     14.04 o 
  -2   9  14      905.16      876.13     16.09 o 
  -1   9  14      188.16      189.03      5.00 o 
   0   9  14        9.91       10.07      1.00 o 
   1   9  14      186.68      182.81      4.29 o 
   2   9  14      908.99      888.43     22.12 o 
   3   9  14      789.34      768.97     32.48 o 
   4   9  14      217.87      236.85      6.54 o 
   5   9  14      253.23      273.14      6.03 o 
   6   9  14        4.71        7.60      1.75 o 
   7   9  14      108.00      115.92      4.33 o 
  -6  10  14       50.81       56.77      1.47 o 
  -5  10  14       78.55       82.54      1.63 o 
  -4  10  14      391.50      395.11      5.93 o 
  -3  10  14     1080.12     1117.53     17.31 o 
  -2  10  14      434.09      417.53      9.66 o 
  -1  10  14      255.17      255.43      6.46 o 
   0  10  14       47.86       58.67      2.23 o 
   1  10  14      258.39      257.82      4.87 o 
   2  10  14      433.93      411.12     12.49 o 
   3  10  14     1077.30     1100.35     27.53 o 
   4  10  14      391.62      389.20     10.29 o 
   5  10  14       79.07       82.62      2.20 o 
   6  10  14       50.30       57.30      4.00 o 
  -5  11  14       37.18       43.27      1.59 o 
  -4  11  14      290.93      279.56      4.26 o 
  -3  11  14       35.50       33.72      1.10 o 
  -2  11  14      107.26      110.03      2.63 o 
  -1  11  14      313.85      314.80      7.82 o 
   0  11  14      115.64      117.57      2.99 o 
   1  11  14      311.55      321.39      6.40 o 
   2  11  14      108.58      109.11      5.25 o 
   3  11  14       35.95       37.31      1.75 o 
   4  11  14      288.12      281.32      7.42 o 
   5  11  14       38.16       43.48      1.31 o 
  -4  12  14       34.43       47.78      3.16 o 
  -3  12  14       32.34       32.16      1.15 o 
  -2  12  14       55.02       50.21      1.44 o 
  -1  12  14      120.89      125.45      3.41 o 
   0  12  14       37.79       42.11      1.70 o 
   1  12  14      120.79      121.50      2.79 o 
   2  12  14       54.64       45.64      2.50 o 
   3  12  14       32.10       33.10      1.47 o 
   4  12  14       34.07       48.59      1.92 o 
  -2  13  14       36.22       48.97      2.33 o 
  -1  13  14       71.29       86.33      4.41 o 
   0  13  14       79.92       74.95      3.33 o 
   1  13  14       71.89       82.48      2.41 o 
   2  13  14       36.32       38.81      2.17 o 
   1   0  15     2640.64     2966.99     44.98 o 
   2   0  15        7.37        6.06      0.51 o 
   3   0  15      337.66      340.95      7.29 o 
   4   0  15       81.66       93.86      2.69 o 
   5   0  15      282.98      286.55      6.44 o 
   6   0  15        0.66        2.89      0.30 o 
   7   0  15        2.73        2.02      0.48 o 
   8   0  15       21.98       25.08      0.78 o 
   9   0  15       64.74       66.31      2.11 o 
  -9   1  15       69.08       63.29      3.33 o 
  -8   1  15      119.82      119.73      2.42 o 
  -7   1  15       66.89       83.08      1.88 o 
  -6   1  15      208.16      194.77      2.85 o 
  -5   1  15      118.62      127.20      3.40 o 
  -4   1  15       86.68       96.72      2.18 o 
  -3   1  15      287.75      282.77      5.55 o 
  -2   1  15     2217.18     2358.00     43.48 o 
  -1   1  15      332.17      319.46      5.54 o 
   0   1  15     3075.60     3401.42     49.15 o 
   1   1  15      330.32      315.03      5.13 o 
   2   1  15     2207.23     2358.73     35.34 o 
   3   1  15      288.81      288.57      6.20 o 
   4   1  15       86.86       96.36      2.17 o 
   5   1  15      119.08      125.64      4.97 o 
   6   1  15      206.00      196.28      2.85 o 
   7   1  15       66.22       82.92      1.87 o 
   8   1  15      119.84      116.19      2.33 o 
   9   1  15       69.46       71.79      2.83 o 
  -9   2  15       88.78       91.61      3.66 o 
  -8   2  15       27.99       28.63      0.94 o 
  -7   2  15      516.13      496.71      8.75 o 
  -6   2  15      111.22       97.39      1.59 o 
  -5   2  15      404.79      383.27      7.25 o 
  -4   2  15      327.46      321.19      6.09 o 
  -3   2  15      323.89      342.31      7.62 o 
  -2   2  15      342.80      371.92      7.14 o 
  -1   2  15      770.12      794.78     13.80 o 
   0   2  15      367.67      391.47      5.96 o 
   1   2  15      761.97      803.67     12.39 o 
   2   2  15      341.26      364.18      7.11 o 
   3   2  15      320.36      345.48     10.91 o 
   4   2  15      324.11      310.71      8.23 o 
   5   2  15      402.59      379.31     10.55 o 
   6   2  15      110.95       96.55      1.60 o 
   7   2  15      517.65      497.68      9.84 o 
   8   2  15       28.56       28.68      0.97 o 
   9   2  15       87.46       94.94      3.66 o 
  -9   3  15        8.90        7.33      0.83 o 
  -8   3  15       69.90       64.19      2.06 o 
  -7   3  15       96.30       88.27      2.03 o 
  -6   3  15      137.92      144.27      2.13 o 
  -5   3  15      360.93      352.60      5.85 o 
  -4   3  15      231.82      234.84      5.33 o 
  -3   3  15      232.52      232.09      4.66 o 
  -2   3  15      603.69      607.65     10.44 o 
  -1   3  15      134.00      155.64      2.74 o 
   0   3  15      373.03      386.69      6.99 o 
   1   3  15      131.91      155.27      3.35 o 
   2   3  15      599.53      624.71     11.61 o 
   3   3  15      235.48      228.84      6.38 o 
   4   3  15      233.01      234.00      5.47 o 
   5   3  15      359.40      346.88      7.83 o 
   6   3  15      137.91      141.48      2.49 o 
   7   3  15       95.82       87.02      2.01 o 
   8   3  15       67.64       62.99      1.57 o 
   9   3  15        8.67        8.49      0.83 o 
  -8   4  15      343.82      349.70      6.60 o 
  -7   4  15      114.90      113.30      2.41 o 
  -6   4  15      194.25      193.39      3.18 o 
  -5   4  15      171.72      149.48      2.41 o 
  -4   4  15      378.39      360.26      7.83 o 
  -3   4  15     1117.19     1115.33     20.28 o 
  -2   4  15      104.75      101.41      2.35 o 
  -1   4  15      384.32      393.77      6.99 o 
   0   4  15      202.18      193.31      3.36 o 
   1   4  15      383.68      392.58      7.80 o 
   2   4  15      104.33      102.45      3.13 o 
   3   4  15     1118.28     1085.64     28.14 o 
   4   4  15      378.84      360.77      9.77 o 
   5   4  15      172.54      143.72      3.19 o 
   6   4  15      194.01      189.16      4.78 o 
   7   4  15      113.22      110.58      2.47 o 
   8   4  15      344.16      345.44      6.78 o 
  -8   5  15      238.25      262.10      4.58 o 
  -7   5  15        2.02        1.63      0.48 o 
  -6   5  15      334.48      323.41      5.08 o 
  -5   5  15      819.98      798.34     12.56 o 
  -4   5  15        1.81        3.25      0.60 o 
  -3   5  15     2087.14     2051.42     36.70 o 
  -2   5  15      346.61      344.10      5.97 o 
  -1   5  15       21.00       19.06      0.92 o 
   0   5  15      213.79      207.72      3.92 o 
   1   5  15       21.70       22.72      1.85 o 
   2   5  15      347.73      337.42      8.01 o 
   3   5  15     2098.32     1991.15     42.11 o 
   4   5  15        1.88        4.09      0.83 o 
   5   5  15      821.83      808.02     14.66 o 
   6   5  15      331.01      325.94      8.48 o 
   7   5  15        1.76        2.27      0.55 o 
   8   5  15      237.07      252.72      5.07 o 
  -8   6  15      172.19      176.69      5.16 o 
  -7   6  15       48.04       52.09      2.31 o 
  -6   6  15       32.76       35.30      1.22 o 
  -5   6  15      229.33      228.66      5.07 o 
  -4   6  15      212.66      219.10      3.77 o 
  -3   6  15      274.10      252.37      4.92 o 
  -2   6  15      267.85      250.50      5.17 o 
  -1   6  15      141.54      140.94      3.18 o 
   0   6  15       64.22       60.39      1.98 o 
   1   6  15      139.16      134.41      2.77 o 
   2   6  15      265.24      244.70      5.99 o 
   3   6  15      276.48      262.33     10.99 o 
   4   6  15      213.96      212.95      5.03 o 
   5   6  15      231.33      225.65      5.99 o 
   6   6  15       31.64       35.39      1.25 o 
   7   6  15       48.41       49.88      3.00 o 
  -7   7  15      106.49      113.40      2.76 o 
  -6   7  15        3.99        3.77      0.68 o 
  -5   7  15       78.26       77.73      2.30 o 
  -4   7  15      118.65      114.88      2.85 o 
  -3   7  15      291.68      290.00      5.25 o 
  -2   7  15      223.27      206.42      5.76 o 
  -1   7  15       98.79      116.42      6.66 o 
   1   7  15       98.11      130.25      6.66 o 
   2   7  15      227.61      220.69      9.83 o 
   3   7  15      287.51      294.55      8.06 o 
   4   7  15      118.52      110.50      3.02 o 
   5   7  15       77.58       74.11      1.99 o 
   6   7  15        3.99        4.66      0.83 o 
   7   7  15      104.97      119.53      4.08 o 
  -6   8  15      189.97      202.09      3.65 o 
  -5   8  15      194.25      197.26      4.49 o 
  -4   8  15       92.45       91.89      2.43 o 
  -3   8  15      469.55      480.66      9.32 o 
  -2   8  15      161.39      171.24      5.00 o 
  -1   8  15      424.15      371.99      7.33 o 
   0   8  15      572.93      546.47     17.32 o 
   1   8  15      427.17      391.67     10.44 o 
   2   8  15      159.99      164.96      5.16 o 
   3   8  15      469.63      480.47     12.62 o 
   4   8  15       92.50       89.89      2.29 o 
   5   8  15      194.90      200.93      4.61 o 
   6   8  15      189.20      194.15      5.62 o 
   7   8  15       20.31       20.91      1.44 o 
  -6   9  15      135.08      139.68      2.76 o 
  -5   9  15       70.42       72.61      1.73 o 
  -4   9  15      120.89      126.06      2.58 o 
  -3   9  15       80.86       90.23      2.31 o 
  -2   9  15      137.29      136.36      3.14 o 
  -1   9  15      212.18      197.56      5.28 o 
   0   9  15      250.48      247.72      6.23 o 
   1   9  15      210.07      211.43      8.24 o 
   2   9  15      138.72      129.58      5.66 o 
   3   9  15       81.23       85.92      3.15 o 
   4   9  15      121.10      127.20      4.17 o 
   5   9  15       72.19       73.76      2.10 o 
   6   9  15      134.52      138.34      5.33 o 
  -6  10  15       79.00       80.99      4.16 o 
  -5  10  15      221.39      241.51      3.90 o 
  -4  10  15      235.32      258.23      4.04 o 
  -3  10  15      128.92      137.64      2.70 o 
  -2  10  15      295.77      277.40      5.63 o 
  -1  10  15       99.65       95.40      3.06 o 
   0  10  15      367.62      354.05      7.52 o 
   1  10  15       99.63      100.73      2.67 o 
   2  10  15      293.70      291.97     10.33 o 
   3  10  15      129.36      136.55      4.27 o 
   4  10  15      232.58      255.59      7.02 o 
   5  10  15      219.44      234.35      5.20 o 
   6  10  15       78.53       76.46      4.75 o 
  -5  11  15      119.41      114.19      3.47 o 
  -4  11  15      195.41      202.44      3.65 o 
  -3  11  15       31.73       30.12      1.18 o 
  -2  11  15      187.31      199.36      4.09 o 
  -1  11  15      111.18      108.77      3.29 o 
   0  11  15      169.78      166.42      3.86 o 
   1  11  15      111.32      110.50      2.62 o 
   2  11  15      187.16      193.21      7.99 o 
   3  11  15       31.78       30.27      3.08 o 
   4  11  15      196.34      212.01     11.58 o 
   5  11  15      120.46      116.88      3.27 o 
  -4  12  15       11.05       13.66      1.17 o 
  -3  12  15      120.55      121.00      2.59 o 
  -2  12  15       46.63       59.08      1.94 o 
  -1  12  15       63.30       61.35      2.06 o 
   0  12  15       23.03       21.82      1.23 o 
   1  12  15       64.47       56.91      1.70 o 
   2  12  15       46.06       47.80      2.66 o 
   3  12  15      119.78      119.72      3.51 o 
   4  12  15       10.81       15.49      1.17 o 
  -2  13  15       20.48       24.15      1.50 o 
  -1  13  15       85.83      104.26      4.16 o 
   0  13  15       57.09       56.63      2.66 o 
   0   0  16      480.13      400.56      8.15 o 
   1   0  16       44.22       45.58      1.10 o 
   2   0  16       39.54       36.00      1.36 o 
   3   0  16        9.20       16.03      0.88 o 
   4   0  16      296.16      303.17      5.82 o 
   5   0  16      100.74      103.24      2.68 o 
   6   0  16      104.13      105.13      1.88 o 
   7   0  16       23.08       18.35      0.88 o 
   8   0  16      241.52      232.59      6.10 o 
   9   0  16       99.07       89.61      3.50 o 
  -9   1  16       25.61       26.65      1.50 o 
  -8   1  16      215.45      213.41      3.56 o 
  -7   1  16      617.92      660.91     14.04 o 
  -6   1  16      365.32      394.43      7.93 o 
  -5   1  16      416.70      419.62      7.86 o 
  -4   1  16      318.02      298.50      6.61 o 
  -3   1  16      254.02      249.61      6.18 o 
  -2   1  16      465.67      493.05      9.44 o 
  -1   1  16      347.73      357.94      5.81 o 
   0   1  16      640.10      647.38      9.67 o 
   1   1  16      345.89      361.67      5.44 o 
   2   1  16      465.26      492.95      8.28 o 
   3   1  16      248.64      253.39      5.56 o 
   4   1  16      317.49      300.67     12.02 o 
   5   1  16      414.57      408.46      9.12 o 
   6   1  16      368.93      388.41      5.82 o 
   7   1  16      622.80      657.18     14.57 o 
   8   1  16      216.10      214.47      4.13 o 
   9   1  16       25.72       25.48      1.33 o 
  -8   2  16       57.59       64.60      1.95 o 
  -7   2  16       39.11       52.52      1.43 o 
  -6   2  16       26.59       28.43      0.82 o 
  -5   2  16      319.36      311.08      4.88 o 
  -4   2  16      350.87      344.70      7.48 o 
  -3   2  16      448.38      404.33      7.83 o 
  -2   2  16      434.40      444.40      8.52 o 
  -1   2  16      961.69      977.41     15.25 o 
   0   2  16       10.82       13.07      0.55 o 
   1   2  16      961.26      999.11     17.14 o 
   2   2  16      436.53      438.33      8.48 o 
   3   2  16      447.23      421.85     10.86 o 
   4   2  16      351.36      346.19     10.41 o 
   5   2  16      313.83      302.68      5.88 o 
   6   2  16       26.01       28.68      0.91 o 
   7   2  16       39.96       51.41      1.66 o 
   8   2  16       57.02       61.65      1.42 o 
  -8   3  16       97.96       91.40      4.11 o 
  -7   3  16       58.51       52.03      1.63 o 
  -6   3  16       52.93       57.31      1.47 o 
  -5   3  16      254.85      253.30      3.59 o 
  -4   3  16       73.62       76.76      3.15 o 
  -3   3  16      378.47      393.94      8.79 o 
  -2   3  16      103.12      100.03      2.06 o 
  -1   3  16      768.89      738.59     13.08 o 
   0   3  16       77.13       67.03      1.43 o 
   1   3  16      766.82      758.99     14.35 o 
   2   3  16      106.24      101.30      2.33 o 
   3   3  16      381.68      400.96     10.50 o 
   4   3  16       74.41       75.77      2.28 o 
   5   3  16      257.28      256.96      4.99 o 
   6   3  16       53.03       56.32      1.25 o 
   7   3  16       58.31       53.52      1.42 o 
   8   3  16       97.87       88.19      2.14 o 
  -8   4  16       83.21       95.53      1.97 o 
  -7   4  16      202.80      208.03      3.94 o 
  -6   4  16      969.82      951.65     16.24 o 
  -5   4  16      621.54      588.90      9.23 o 
  -4   4  16     1156.90     1074.33     26.50 o 
  -3   4  16       56.16       48.13      1.73 o 
  -2   4  16      217.93      210.06      5.36 o 
  -1   4  16      278.26      289.51      4.95 o 
   0   4  16        6.36        7.35      0.82 o 
   1   4  16      278.73      298.81      5.97 o 
   2   4  16      216.03      211.46      5.08 o 
   3   4  16       53.51       45.50      1.92 o 
   4   4  16     1160.47     1110.51     27.84 o 
   5   4  16      622.75      565.47     10.71 o 
   6   4  16      967.28      942.33     19.51 o 
   7   4  16      202.99      206.24      4.18 o 
   8   4  16       83.66       92.88      2.41 o 
  -8   5  16       42.20       40.17      1.18 o 
  -7   5  16       30.62       28.43      1.04 o 
  -6   5  16       22.19       22.41      1.04 o 
  -5   5  16      185.60      170.59      3.50 o 
  -4   5  16       42.32       38.85      1.24 o 
  -3   5  16        3.66        4.18      0.91 o 
  -2   5  16      217.08      197.14      3.74 o 
  -1   5  16      112.59      108.56      2.65 o 
   0   5  16        1.50        1.05      0.37 o 
   1   5  16      112.48      113.81      2.92 o 
   2   5  16      221.86      208.25      5.00 o 
   3   5  16        3.76        3.83      1.00 o 
   4   5  16       41.87       39.17      1.46 o 
   5   5  16      182.25      164.01      3.19 o 
   6   5  16       21.97       23.41      1.32 o 
   7   5  16       31.03       30.35      1.28 o 
   8   5  16       41.45       38.31      2.00 o 
  -8   6  16       50.13       52.30      2.66 o 
  -7   6  16       50.58       52.74      2.07 o 
  -6   6  16       83.01       75.61      2.40 o 
  -5   6  16      206.42      197.55      7.50 o 
  -4   6  16       18.50       17.56      0.82 o 
  -3   6  16       49.80       49.75      1.84 o 
  -2   6  16        0.10        0.53      0.76 o 
  -1   6  16      508.38      500.58     10.00 o 
   0   6  16       34.25       38.42      1.54 o 
   1   6  16      507.04      503.96      9.51 o 
   2   6  16        0.12        0.50      1.33 o 
   4   6  16       19.45       17.44      1.11 o 
   5   6  16      206.72      188.36      3.98 o 
   6   6  16       83.23       75.24      2.68 o 
   7   6  16       48.79       52.71      4.83 o 
  -7   7  16      128.34      143.65      3.28 o 
  -6   7  16       69.67       78.75      2.15 o 
  -5   7  16       16.83       20.49      1.13 o 
  -4   7  16      245.77      253.15      5.15 o 
  -3   7  16       91.52       86.22      2.08 o 
  -2   7  16      596.88      594.47     13.84 o 
  -1   7  16       75.05       74.61      2.18 o 
   1   7  16       74.49       72.78      2.80 o 
   2   7  16      595.73      577.62     11.81 o 
   3   7  16       89.50       94.60      4.16 o 
   4   7  16      240.24      237.81      5.58 o 
   5   7  16       16.86       19.84      1.00 o 
   6   7  16       68.71       75.37      2.68 o 
   7   7  16      127.72      146.31     12.82 o 
  -6   8  16       11.34       12.61      0.67 o 
  -5   8  16       86.96       96.74      2.13 o 
  -4   8  16      172.31      184.18      3.94 o 
  -3   8  16       74.00       60.96      1.64 o 
  -2   8  16       73.63       75.12      2.59 o 
  -1   8  16       38.49       32.84      1.92 o 
   0   8  16        1.44        1.59      0.83 o 
   1   8  16       39.29       33.88      3.58 o 
   2   8  16       74.86       82.11      3.83 o 
   3   8  16       73.61       58.46      3.33 o 
   4   8  16      172.01      174.37      3.76 o 
   5   8  16       86.29       92.97      2.55 o 
   6   8  16       11.38       12.94      1.04 o 
   7   8  16       21.23       21.49      1.17 o 
  -6   9  16       88.99       99.05      2.81 o 
  -5   9  16       69.42       71.42      1.69 o 
  -4   9  16      276.47      286.60      4.96 o 
  -3   9  16        5.77        4.48      0.60 o 
  -2   9  16      373.23      337.78      9.66 o 
  -1   9  16      351.04      316.32      7.82 o 
   0   9  16       10.71       12.23      1.23 o 
   1   9  16      351.27      328.12      9.00 o 
   2   9  16      372.03      351.43     12.16 o 
   3   9  16        5.55        5.50      1.33 o 
   4   9  16      276.21      283.15      6.28 o 
   5   9  16       70.55       71.44      2.03 o 
   6   9  16       90.77      103.18      6.16 o 
  -5  10  16      305.14      340.90     10.59 o 
  -4  10  16        4.25        6.34      0.60 o 
  -3  10  16       49.00       52.49      1.63 o 
  -2  10  16       21.30       17.47      0.99 o 
  -1  10  16      267.64      248.07      9.91 o 
   0  10  16      200.56      180.59      4.19 o 
   1  10  16      269.28      268.87      8.33 o 
   2  10  16       21.06       19.15      1.83 o 
   3  10  16       49.83       50.36      2.83 o 
   4  10  16        4.13        6.00      0.92 o 
   5  10  16      305.14      343.83     11.67 o 
  -4  11  16       92.10      103.59      3.22 o 
  -3  11  16       31.79       36.02      1.28 o 
  -2  11  16      129.24      128.09      2.81 o 
  -1  11  16       59.04       60.25      2.83 o 
   0  11  16        1.09        1.92      0.71 o 
   1  11  16       58.85       61.46      3.16 o 
   2  11  16      131.42      123.49      3.87 o 
   3  11  16       31.43       33.94      1.64 o 
   4  11  16       92.63      105.96      4.91 o 
  -3  12  16       23.02       27.95      3.08 o 
  -2  12  16       55.30       61.46      1.94 o 
  -1  12  16      101.88      111.59      3.16 o 
   0  12  16      290.50      317.12     10.99 o 
   1  12  16      102.73      106.60      4.33 o 
   2  12  16       54.58       53.07      1.94 o 
   3  12  16       22.80       25.65      1.58 o 
   1   0  17        0.20        1.15      0.38 o 
   2   0  17       52.29       47.84      1.21 o 
   3   0  17      241.62      252.36      5.62 o 
   4   0  17        1.76        5.24      1.35 o 
   5   0  17     1024.54      961.55     14.75 o 
   6   0  17      391.33      366.24      6.01 o 
   7   0  17        1.46        4.09      0.50 o 
   8   0  17      376.93      366.06      6.77 o 
  -8   1  17        9.93        7.59      0.54 o 
  -7   1  17      264.52      243.57      5.11 o 
  -6   1  17       20.47       15.43      0.67 o 
  -5   1  17      299.01      288.92      4.73 o 
  -4   1  17       16.84       18.06      1.03 o 
  -3   1  17      196.28      184.83      4.27 o 
  -2   1  17      588.66      580.63     14.52 o 
  -1   1  17      600.69      615.90     10.93 o 
   0   1  17       23.16       21.60      1.29 o 
   1   1  17      596.30      624.44     10.94 o 
   2   1  17      586.81      565.14     10.26 o 
   3   1  17      197.61      189.20      5.41 o 
   4   1  17       16.05       19.76      1.20 o 
   5   1  17      300.08      286.29      4.71 o 
   6   1  17       21.73       16.11      0.74 o 
   7   1  17      266.41      235.20      4.45 o 
   8   1  17       10.11        7.54      0.60 o 
  -8   2  17       73.53       68.57      1.37 o 
  -7   2  17       74.97       70.06      1.71 o 
  -6   2  17      141.04      129.00      2.64 o 
  -5   2  17      153.53      147.13      2.38 o 
  -4   2  17      851.85      854.31     21.02 o 
  -3   2  17      119.53      125.81      3.62 o 
  -2   2  17       38.21       42.80      1.30 o 
  -1   2  17      651.26      686.59     12.13 o 
   0   2  17     1848.01     1929.92     28.12 o 
   1   2  17      652.69      689.90     13.28 o 
   2   2  17       37.89       42.60      1.27 o 
   3   2  17      121.67      125.03      3.87 o 
   4   2  17      854.09      871.75     29.65 o 
   5   2  17      152.01      140.61      2.60 o 
   6   2  17      138.71      130.20      2.65 o 
   7   2  17       73.37       70.01      1.87 o 
   8   2  17       73.17       66.42      1.47 o 
  -8   3  17      136.16      140.74      2.68 o 
  -7   3  17        3.67        2.29      0.48 o 
  -6   3  17       54.41       52.51      1.37 o 
  -5   3  17      121.15      119.30      2.12 o 
  -4   3  17       35.75       37.34      1.49 o 
  -3   3  17      141.32      150.57      4.11 o 
  -2   3  17      103.36      102.86      2.16 o 
  -1   3  17      224.06      197.95      3.93 o 
   0   3  17     1100.00     1043.10     18.17 o 
   1   3  17      224.11      208.25      4.33 o 
   2   3  17      103.45      105.20      2.42 o 
   3   3  17      141.11      147.71      4.46 o 
   4   3  17       34.12       37.14      2.17 o 
   5   3  17      119.00      115.27      4.16 o 
   6   3  17       53.61       49.20      1.56 o 
   7   3  17        3.54        2.32      0.41 o 
   8   3  17      137.38      139.17      2.94 o 
  -8   4  17      368.84      362.14      8.48 o 
  -7   4  17       50.63       45.60      1.33 o 
  -6   4  17      594.11      585.20     10.20 o 
  -5   4  17      203.18      195.46      3.93 o 
  -4   4  17      880.74      800.10     12.30 o 
  -3   4  17      756.16      789.22     16.83 o 
  -2   4  17      355.53      308.24      7.16 o 
  -1   4  17      692.47      681.93     11.01 o 
   0   4  17       64.22       66.29      1.63 o 
   1   4  17      698.09      695.10     15.31 o 
   2   4  17      356.06      311.00      7.31 o 
   3   4  17      761.31      786.64     27.48 o 
   4   4  17      881.84      791.39     14.02 o 
   5   4  17      202.08      183.70      4.42 o 
   6   4  17      592.93      573.71     15.08 o 
   7   4  17       49.55       46.91      1.68 o 
   8   4  17      365.61      356.95      8.27 o 
  -8   5  17       64.17       60.67      1.48 o 
  -7   5  17       21.50       18.96      0.93 o 
  -6   5  17       37.85       37.94      1.26 o 
  -5   5  17      175.45      167.53      3.49 o 
  -4   5  17      419.20      417.73      7.30 o 
  -3   5  17       61.30       56.85      1.57 o 
  -2   5  17        4.19        3.43      0.62 o 
  -1   5  17       49.53       47.37      1.90 o 
   0   5  17        0.42        2.11      0.48 o 
   1   5  17       50.97       48.36      1.75 o 
   2   5  17        4.42        3.70      0.80 o 
   3   5  17       61.11       51.13      2.83 o 
   4   5  17      421.71      405.35      8.77 o 
   5   5  17      174.16      160.75      3.47 o 
   6   5  17       36.91       35.14      2.17 o 
   7   5  17       22.03       21.82      1.08 o 
   8   5  17       65.58       63.79      2.66 o 
  -7   6  17        3.38        3.73      0.88 o 
  -6   6  17       40.69       42.13      1.33 o 
  -5   6  17       19.82       14.60      1.03 o 
  -4   6  17       78.14       76.31      2.21 o 
  -3   6  17      522.64      459.71      7.12 o 
  -2   6  17       59.04       51.92      2.36 o 
  -1   6  17       39.96       41.31      3.33 o 
   0   6  17      233.73      204.03      9.83 o 
   1   6  17       40.29       42.31      3.33 o 
   2   6  17       56.78       52.63      3.66 o 
   3   6  17      524.97      461.43     10.86 o 
   4   6  17       78.95       78.70      2.71 o 
   5   6  17       19.43       15.91      0.92 o 
   6   6  17       41.92       46.85      1.84 o 
   7   6  17        3.50        2.92      0.55 o 
  -7   7  17       42.81       50.47      2.83 o 
  -6   7  17       27.88       28.81      2.75 o 
  -5   7  17      208.85      202.15      4.58 o 
  -4   7  17       52.34       56.03      2.18 o 
  -3   7  17      112.52      107.58      2.39 o 
  -2   7  17      495.08      500.44     12.07 o 
  -1   7  17       52.79       47.69      1.57 o 
   0   7  17      987.73      947.97     23.53 o 
   1   7  17       51.61       48.04      1.74 o 
   2   7  17      492.31      506.29     10.41 o 
   3   7  17      111.13      103.26      4.83 o 
   4   7  17       51.20       51.05      2.12 o 
   5   7  17      211.25      204.08      8.34 o 
   6   7  17       28.14       29.48      1.44 o 
   7   7  17       43.23       54.30      2.17 o 
  -6   8  17       16.92       18.73      0.79 o 
  -5   8  17       56.48       64.11      1.59 o 
  -4   8  17      163.41      146.27      5.21 o 
  -3   8  17      336.87      337.65      5.81 o 
  -2   8  17       77.03       83.59      3.16 o 
  -1   8  17      494.27      476.35     15.32 o 
   0   8  17      474.61      453.53     19.82 o 
   1   8  17      495.92      488.58     28.31 o 
   2   8  17       75.96       81.78      4.00 o 
   3   8  17      336.20      340.61     12.16 o 
   4   8  17      162.74      147.17      3.60 o 
   5   8  17       56.48       60.46      1.91 o 
   6   8  17       16.67       19.34      1.16 o 
  -6   9  17      154.37      178.14      4.48 o 
  -5   9  17       52.13       55.04      1.61 o 
  -4   9  17      467.76      460.21      8.77 o 
  -3   9  17       87.70       96.35      2.40 o 
  -2   9  17      182.48      158.32      3.58 o 
  -1   9  17      270.00      245.70      8.41 o 
   0   9  17      251.09      223.20      6.34 o 
   1   9  17      267.71      254.09      7.28 o 
   2   9  17      182.44      175.05      6.50 o 
   3   9  17       85.02       93.44      4.33 o 
   4   9  17      462.90      453.86      9.60 o 
   5   9  17       51.97       56.06      1.95 o 
   6   9  17      153.99      167.43      6.41 o 
  -5  10  17      161.60      153.20      2.91 o 
  -4  10  17      200.40      205.82      5.96 o 
  -3  10  17       58.22       57.53      1.74 o 
  -2  10  17      139.28      130.42      2.69 o 
  -1  10  17      114.17      119.11      3.00 o 
   0  10  17      363.44      340.86     13.41 o 
   1  10  17      116.30      121.87      4.50 o 
   2  10  17      138.41      128.08      5.33 o 
   3  10  17       58.02       58.03      2.28 o 
   4  10  17      201.55      217.23      5.79 o 
   5  10  17      163.56      158.12      4.33 o 
  -4  11  17      129.06      134.31      3.64 o 
  -3  11  17      263.12      253.01      6.40 o 
  -2  11  17       56.35       59.20      1.63 o 
  -1  11  17      171.61      192.43      4.88 o 
   0  11  17        2.18        4.33      1.00 o 
   1  11  17      171.08      182.88      7.00 o 
   2  11  17       56.64       58.99      2.23 o 
   3  11  17      264.14      244.20      6.62 o 
   4  11  17      132.90      144.44      5.08 o 
  -3  12  17       31.10       38.14      1.83 o 
  -2  12  17      109.64      108.94      2.88 o 
  -1  12  17       29.01       26.17      1.18 o 
   0  12  17        3.16        2.10      1.00 o 
   1  12  17       28.90       22.98      1.67 o 
   2  12  17      110.99      103.87      3.11 o 
   3  12  17       30.84       33.31      1.83 o 
   0   0  18     1227.82     1252.02     28.97 o 
   1   0  18      214.31      229.83      4.39 o 
   2   0  18        5.09        8.63      0.57 o 
   3   0  18       85.45       77.04      2.19 o 
   4   0  18      798.04      784.13     19.20 o 
   5   0  18       16.50       20.47      0.79 o 
   6   0  18        0.82        1.32      0.50 o 
   7   0  18        0.56        0.54      0.39 o 
   8   0  18      121.22      128.90      2.52 o 
  -8   1  18        8.74        6.08      0.48 o 
  -7   1  18        7.15       10.51      0.77 o 
  -6   1  18       95.04       95.50      2.19 o 
  -5   1  18       30.11       33.14      1.00 o 
  -4   1  18       91.49       94.41      3.15 o 
  -3   1  18       38.23       37.49      1.71 o 
  -2   1  18     1794.40     1824.34     29.50 o 
  -1   1  18      591.68      594.67     12.96 o 
   0   1  18       65.39       72.19      1.82 o 
   1   1  18      594.64      605.89     10.64 o 
   2   1  18     1803.63     1806.62     39.18 o 
   3   1  18       38.03       37.60      1.68 o 
   4   1  18       90.62       94.10      4.16 o 
   5   1  18       29.08       31.96      1.18 o 
   6   1  18       94.41       93.68      2.05 o 
   7   1  18        6.71        9.19      0.92 o 
   8   1  18        9.14        8.80      0.49 o 
  -8   2  18       39.19       37.89      1.71 o 
  -7   2  18       39.14       38.22      1.19 o 
  -6   2  18       13.03       11.80      0.67 o 
  -5   2  18      274.54      265.96      4.71 o 
  -4   2  18      480.04      449.05      8.03 o 
  -3   2  18       94.17       98.06      3.63 o 
  -2   2  18      578.69      542.93     12.65 o 
  -1   2  18      532.72      511.44      9.26 o 
   0   2  18        4.31        2.97      0.50 o 
   1   2  18      536.20      522.67     10.13 o 
   2   2  18      573.85      524.63     10.20 o 
   3   2  18       93.84       93.92      3.15 o 
   4   2  18      483.19      455.53     15.99 o 
   5   2  18      275.29      264.28      5.92 o 
   6   2  18       12.02       10.95      0.65 o 
   7   2  18       39.10       37.89      1.31 o 
   8   2  18       39.99       38.04      1.03 o 
  -8   3  18        6.42        9.33      0.53 o 
  -7   3  18       48.29       41.01      1.26 o 
  -6   3  18      932.75      914.71     15.51 o 
  -5   3  18      223.15      206.57      3.75 o 
  -4   3  18     2237.81     2152.34     31.87 o 
  -3   3  18      205.96      204.55      8.05 o 
  -2   3  18      199.83      207.43      5.60 o 
  -1   3  18       60.50       62.22      1.73 o 
   0   3  18        1.27        0.85      0.48 o 
   1   3  18       61.15       60.64      1.71 o 
   2   3  18      200.26      195.81      5.04 o 
   3   3  18      202.68      196.70      7.83 o 
   4   3  18     2238.68     2106.89     36.46 o 
   5   3  18      224.73      211.51      6.07 o 
   6   3  18      928.00      887.55     18.53 o 
   7   3  18       48.82       40.69      1.13 o 
   8   3  18        6.47       11.61      0.68 o 
  -8   4  18       79.41       86.44      4.00 o 
  -7   4  18       58.55       61.22      1.55 o 
  -6   4  18        5.20        9.08      0.85 o 
  -5   4  18      402.65      393.83      6.44 o 
  -4   4  18      640.17      646.92     10.00 o 
  -3   4  18      420.15      368.55      8.15 o 
  -2   4  18       88.08       90.28      2.09 o 
  -1   4  18       71.92       62.99      1.45 o 
   0   4  18       92.91       90.39      2.37 o 
   1   4  18       73.04       62.13      1.85 o 
   2   4  18       86.22       91.14      4.76 o 
   3   4  18      422.39      346.60     13.16 o 
   4   4  18      639.95      633.61     11.42 o 
   5   4  18      398.80      377.57      8.25 o 
   6   4  18        5.07        8.56      0.92 o 
   7   4  18       58.81       64.28      1.96 o 
   8   4  18       79.47       83.44      3.50 o 
  -7   5  18       44.45       54.92      5.83 o 
  -6   5  18       94.56       96.19      2.19 o 
  -5   5  18       22.30       21.06      1.91 o 
  -4   5  18      994.07      964.80     16.08 o 
  -3   5  18      480.45      444.93      6.88 o 
  -2   5  18      377.78      350.94      8.50 o 
  -1   5  18      164.76      167.54      4.56 o 
   0   5  18      407.94      395.24      8.03 o 
   1   5  18      165.90      158.85      8.27 o 
   2   5  18      380.12      357.43     15.66 o 
   3   5  18      477.84      422.63      9.25 o 
   4   5  18      994.43      950.53     27.00 o 
   5   5  18       22.65       22.12      1.17 o 
   6   5  18       93.65       97.10      4.00 o 
   7   5  18       45.74       55.65      5.33 o 
  -7   6  18      151.09      155.54      9.99 o 
  -6   6  18        2.71        4.45      0.59 o 
  -5   6  18       64.24       66.60      2.03 o 
  -4   6  18      593.70      541.18     12.95 o 
  -3   6  18      330.34      333.28      6.04 o 
  -2   6  18      154.79      158.29      3.25 o 
  -1   6  18       12.85        9.74      0.82 o 
   0   6  18      152.13      144.60      5.33 o 
   1   6  18       12.96        8.79      1.33 o 
   2   6  18      155.66      151.74      9.15 o 
   3   6  18      329.99      333.78     11.99 o 
   4   6  18      595.44      540.28     13.36 o 
   5   6  18       63.78       63.99      1.97 o 
   6   6  18        2.61        4.50      1.00 o 
   7   6  18      150.77      163.55     12.91 o 
  -6   7  18       22.07       23.52      1.26 o 
  -5   7  18       98.96      103.25      2.67 o 
  -4   7  18        6.13        5.37      1.58 o 
  -3   7  18      304.04      308.26      5.61 o 
  -2   7  18       21.50       20.85      1.27 o 
  -1   7  18       69.50       62.87      1.51 o 
   0   7  18      156.19      141.34      4.52 o 
   1   7  18       69.41       61.35      2.01 o 
   2   7  18       20.46       20.62      1.19 o 
   3   7  18      304.02      306.46     11.16 o 
   4   7  18        6.32        4.71      1.25 o 
   5   7  18       98.17      102.96      2.71 o 
   6   7  18       22.14       23.90      1.92 o 
   7   7  18      248.66      248.34      8.66 o 
  -6   8  18      141.93      160.16      3.70 o 
  -5   8  18       41.81       43.77      1.27 o 
  -4   8  18        7.71        8.34      0.80 o 
  -3   8  18      866.80      820.43     12.40 o 
  -2   8  18      658.03      643.88     11.08 o 
  -1   8  18       30.00       33.72      2.91 o 
   0   8  18      414.40      396.07     17.49 o 
   1   8  18       30.25       32.07      1.84 o 
   2   8  18      656.84      670.06     21.99 o 
   3   8  18      860.85      826.95     27.32 o 
   4   8  18        7.53        7.61      0.80 o 
   5   8  18       40.95       40.08      1.46 o 
   6   8  18      142.51      159.51      4.51 o 
  -6   9  18       48.00       44.97      2.17 o 
  -5   9  18      180.61      195.16      3.52 o 
  -4   9  18      113.52      121.04      2.41 o 
  -3   9  18       37.17       36.06      1.17 o 
  -2   9  18      362.37      344.58      7.24 o 
  -1   9  18      163.79      159.96      6.41 o 
   0   9  18       38.99       33.48      3.00 o 
   1   9  18      162.51      159.92      9.74 o 
   2   9  18      361.10      347.60     12.33 o 
   3   9  18       36.11       34.48      2.33 o 
   4   9  18      112.79      114.51      3.00 o 
   5   9  18      178.28      190.23      4.71 o 
   6   9  18       46.95       41.31      2.00 o 
  -5  10  18       47.58       55.97      4.33 o 
  -4  10  18      129.84      135.77      2.38 o 
  -3  10  18       74.95       76.34      1.95 o 
  -2  10  18      405.23      376.62      7.20 o 
  -1  10  18      132.38      128.88      3.58 o 
   0  10  18      168.79      175.47      9.49 o 
   1  10  18      133.35      128.25      5.33 o 
   2  10  18      409.14      388.08     13.16 o 
   3  10  18       73.31       75.68      2.68 o 
   4  10  18      129.36      141.33      4.03 o 
   5  10  18       48.10       52.66      1.46 o 
  -4  11  18       17.38       23.82      1.50 o 
  -3  11  18       17.23       16.22      0.85 o 
  -2  11  18      131.35      130.01      3.58 o 
  -1  11  18       87.26       86.44      3.16 o 
   0  11  18       56.49       60.79      2.83 o 
   1  11  18       88.47       85.28      3.66 o 
   2  11  18      130.98      122.10      3.75 o 
   3  11  18       17.26       15.70      1.04 o 
   4  11  18       16.52       19.90      1.11 o 
  -1  12  18       34.70       34.31      1.83 o 
   2  12  18        5.05        3.83      0.83 o 
   1   0  19       36.38       33.98      1.10 o 
   2   0  19       76.72       74.52      1.98 o 
   3   0  19      330.33      296.77      8.16 o 
   4   0  19        2.50        2.32      0.48 o 
   5   0  19      109.42      109.19      3.01 o 
   6   0  19       43.43       47.38      1.30 o 
   7   0  19        8.31        8.10      0.60 o 
   8   0  19      124.28      130.51      5.95 o 
  -8   1  19       88.84       82.31      2.64 o 
  -7   1  19      237.37      227.29      4.23 o 
  -6   1  19      140.41      135.17      2.72 o 
  -5   1  19       12.77       14.60      0.89 o 
  -4   1  19      450.10      442.52      6.76 o 
  -3   1  19       40.50       43.78      2.25 o 
  -2   1  19        4.41        2.95      0.48 o 
  -1   1  19      127.04      119.21      2.54 o 
   0   1  19      126.68      133.16      2.91 o 
   1   1  19      126.14      117.18      2.52 o 
   2   1  19        4.66        2.65      0.51 o 
   3   1  19       41.10       45.30      2.50 o 
   4   1  19      451.35      439.50      7.02 o 
   5   1  19       11.93       14.44      1.23 o 
   6   1  19      139.07      132.91      2.70 o 
   7   1  19      236.50      226.03      4.72 o 
   8   1  19       89.51       81.00      1.87 o 
  -8   2  19        7.00        3.87      0.37 o 
  -7   2  19       87.90       85.60      1.90 o 
  -6   2  19        9.40       13.37      0.71 o 
  -5   2  19      146.50      141.44      3.23 o 
  -4   2  19       60.90       62.14      1.31 o 
  -3   2  19      877.67      860.98     24.51 o 
  -2   2  19      138.54      136.27      2.86 o 
  -1   2  19      181.21      171.15      3.43 o 
   0   2  19      517.07      491.70     10.06 o 
   1   2  19      179.47      170.41      3.76 o 
   2   2  19      140.73      140.97      4.30 o 
   3   2  19      877.64      890.74     30.15 o 
   4   2  19       62.84       65.90      1.71 o 
   5   2  19      144.70      136.07      4.31 o 
   6   2  19        9.44       12.53      0.88 o 
   7   2  19       87.64       86.19      2.12 o 
   8   2  19        6.89        3.78      0.60 o 
  -7   3  19       26.77       25.40      0.94 o 
  -6   3  19       34.69       32.69      1.41 o 
  -5   3  19       64.27       64.54      1.75 o 
  -4   3  19      717.09      706.40     10.18 o 
  -3   3  19      185.07      186.95      3.80 o 
  -2   3  19       86.65       99.77      2.01 o 
  -1   3  19      499.35      484.73      9.83 o 
   0   3  19      564.81      533.57     10.87 o 
   1   3  19      498.47      475.31     11.85 o 
   2   3  19       86.56      100.07      3.34 o 
   3   3  19      185.95      181.38      7.33 o 
   4   3  19      722.58      703.69     12.48 o 
   5   3  19       64.84       64.02      1.99 o 
   6   3  19       34.56       32.68      1.26 o 
   7   3  19       26.47       24.98      2.17 o 
   8   3  19       78.93       72.95      3.16 o 
  -7   4  19      182.05      163.88      3.59 o 
  -6   4  19       38.35       35.52      1.18 o 
  -5   4  19       80.12       78.71      2.01 o 
  -4   4  19       79.07       75.37      1.74 o 
  -3   4  19       74.12       66.90      1.59 o 
  -2   4  19      639.60      586.62     13.59 o 
  -1   4  19       24.75       24.61      1.23 o 
   0   4  19     1078.55     1064.76     29.58 o 
   1   4  19       24.77       23.92      1.39 o 
   2   4  19      641.68      593.44     24.82 o 
   3   4  19       74.46       66.61      1.55 o 
   4   4  19       78.41       74.23      1.90 o 
   5   4  19       78.39       73.44      2.22 o 
   6   4  19       38.63       37.00      1.60 o 
   7   4  19      184.34      159.56      6.33 o 
  -7   5  19       34.09       38.29      5.00 o 
  -6   5  19       20.33       19.70      0.89 o 
  -5   5  19      665.79      653.03     15.16 o 
  -4   5  19      345.19      337.13      6.14 o 
  -3   5  19        8.55       11.41      1.02 o 
  -2   5  19      251.85      255.02      4.10 o 
  -1   5  19      915.43      831.91     25.90 o 
   0   5  19       98.11       97.44      5.66 o 
   1   5  19      915.49      927.05     36.14 o 
   2   5  19      250.99      263.64      5.72 o 
   3   5  19        8.95       12.45      2.43 o 
   4   5  19      344.00      323.56      6.22 o 
   5   5  19      659.53      635.54     15.22 o 
   6   5  19       20.16       19.32      1.50 o 
   7   5  19       35.28       39.64      2.17 o 
  -7   6  19       93.19       88.68      2.88 o 
  -6   6  19       66.64       66.98      1.83 o 
  -5   6  19       26.47       26.33      1.27 o 
  -4   6  19      259.07      274.16      5.88 o 
  -3   6  19      202.55      188.90      3.76 o 
  -2   6  19       38.15       35.23      1.34 o 
  -1   6  19      379.77      371.08      7.66 o 
   0   6  19       76.40       71.48      2.76 o 
   1   6  19      375.88      362.24      7.80 o 
   2   6  19       38.01       33.79      1.68 o 
   3   6  19      201.44      198.70      7.50 o 
   4   6  19      258.97      261.87      7.06 o 
   5   6  19       26.16       24.91      1.17 o 
   6   6  19       66.02       67.12      3.00 o 
  -6   7  19      352.05      411.77     10.02 o 
  -5   7  19      223.59      222.47      4.80 o 
  -4   7  19      129.59      142.33      4.17 o 
  -3   7  19      479.58      453.32     12.32 o 
  -2   7  19      191.98      182.09      4.42 o 
  -1   7  19      297.53      258.23      4.33 o 
   0   7  19     1735.64     1717.64     41.71 o 
   1   7  19      294.55      270.05      5.83 o 
   2   7  19      194.79      182.47      6.16 o 
   3   7  19      475.57      450.87     15.66 o 
   4   7  19      128.59      146.33      6.33 o 
   5   7  19      224.10      211.60      4.85 o 
   6   7  19      350.96      398.30     10.57 o 
  -6   8  19      157.36      160.74      3.23 o 
  -5   8  19       84.65       92.79      2.01 o 
  -4   8  19      129.35      144.67      3.26 o 
  -3   8  19       15.24       12.88      0.83 o 
  -2   8  19      676.29      650.30     20.83 o 
  -1   8  19      223.81      202.40     11.91 o 
   0   8  19       24.25       25.32      2.83 o 
   1   8  19      223.26      209.88      6.50 o 
   2   8  19      676.70      672.55     22.15 o 
   3   8  19       14.46       10.33      1.50 o 
   4   8  19      130.17      142.27      3.53 o 
   5   8  19       85.47       90.73      2.39 o 
   6   8  19      155.06      160.36      4.46 o 
  -5   9  19       89.82      101.67      2.48 o 
  -4   9  19      290.03      306.58      4.81 o 
  -3   9  19       36.91       38.13      1.32 o 
  -2   9  19       48.23       46.50      1.38 o 
  -1   9  19      627.45      581.95     14.77 o 
   0   9  19        8.59        7.83      1.83 o 
   1   9  19      625.78      590.74     15.49 o 
   2   9  19       49.05       50.13      2.83 o 
   3   9  19       37.62       39.97      2.50 o 
   4   9  19      290.62      308.65      9.81 o 
   5   9  19       90.34      102.57      4.05 o 
  -4  10  19       42.33       51.71      1.14 o 
  -3  10  19      499.47      498.41     12.58 o 
  -2  10  19       24.15       21.81      1.02 o 
  -1  10  19       13.34       10.99      1.33 o 
   1  10  19       13.26       11.83      1.50 o 
   2  10  19       24.82       20.65      1.83 o 
   3  10  19      494.83      477.13     12.40 o 
   4  10  19       43.96       53.09      1.92 o 
  -3  11  19      123.54      125.92      4.66 o 
  -2  11  19       70.77       68.81      2.48 o 
  -1  11  19      157.19      158.56      5.50 o 
   1  11  19      157.34      153.40      5.83 o 
   2  11  19       71.64       64.21      2.28 o 
   3  11  19      124.42      121.45      3.51 o 
   0   0  20        4.72        2.91      0.80 o 
   1   0  20       15.71       12.31      0.74 o 
   2   0  20      894.47      856.21     14.75 o 
   3   0  20     2759.89     2654.63     68.62 o 
   4   0  20       24.87       26.30      0.90 o 
   5   0  20       67.64       64.18      2.52 o 
   6   0  20      195.19      183.02      4.38 o 
   7   0  20        2.22        1.54      0.39 o 
   8   0  20      333.04      307.00      7.04 o 
  -8   1  20       52.69       54.94      2.98 o 
  -7   1  20      114.53      110.23      2.61 o 
  -6   1  20       43.70       44.44      1.53 o 
  -5   1  20      735.23      733.20     13.99 o 
  -4   1  20       43.37       45.90      1.14 o 
  -3   1  20     1245.99     1185.72     22.44 o 
  -2   1  20      542.04      494.93      8.70 o 
  -1   1  20      902.09      850.57     16.17 o 
   0   1  20      110.88      121.17      3.03 o 
   1   1  20      906.19      887.16     16.76 o 
   2   1  20      538.42      474.60     13.37 o 
   3   1  20     1249.00     1169.05     26.91 o 
   4   1  20       44.16       43.85      1.20 o 
   5   1  20      738.88      729.36     19.01 o 
   6   1  20       42.85       41.88      2.18 o 
   7   1  20      115.05      112.52      2.56 o 
   8   1  20       52.34       53.01      1.67 o 
  -8   2  20       68.63       64.12      3.16 o 
  -7   2  20       17.78       21.06      1.36 o 
  -6   2  20      181.30      172.55      4.09 o 
  -5   2  20      385.50      372.26      9.01 o 
  -4   2  20      720.94      677.75      9.53 o 
  -3   2  20     1207.89     1169.82     20.06 o 
  -2   2  20      769.22      732.76     16.68 o 
  -1   2  20      235.74      232.49      4.49 o 
   0   2  20      226.26      208.78      4.71 o 
   1   2  20      232.85      230.14      5.34 o 
   3   2  20     1207.97     1126.54     26.37 o 
   4   2  20      715.51      663.15     10.39 o 
   5   2  20      381.63      359.12      7.87 o 
   6   2  20      179.89      161.38      6.08 o 
   7   2  20       17.58       22.34      1.50 o 
   8   2  20       68.40       61.96      2.83 o 
  -7   3  20       40.74       46.74      1.41 o 
  -6   3  20      233.35      221.10      5.21 o 
  -5   3  20      356.97      338.73      6.24 o 
  -4   3  20      203.53      215.16      3.24 o 
  -3   3  20      692.11      703.58     10.68 o 
  -2   3  20      409.20      426.46     10.14 o 
  -1   3  20      958.99      887.47     21.23 o 
   0   3  20        2.42        1.69      0.91 o 
   1   3  20      962.34      939.08     41.72 o 
   2   3  20      402.81      437.54     18.65 o 
   3   3  20      690.77      700.97     10.84 o 
   4   3  20      203.45      217.97      4.86 o 
   5   3  20      354.44      324.21     11.09 o 
   6   3  20      231.28      228.13      5.03 o 
   7   3  20       41.16       49.28      2.83 o 
  -7   4  20       27.56       30.11      1.59 o 
  -6   4  20       75.69       67.51      1.70 o 
  -5   4  20      131.18      125.51      2.76 o 
  -4   4  20      296.78      266.29      4.55 o 
  -3   4  20       31.73       32.18      1.08 o 
  -2   4  20      735.08      716.29     12.50 o 
  -1   4  20       14.28       11.81      1.47 o 
   0   4  20       21.63       20.49      2.50 o 
   1   4  20       14.26       12.82      2.17 o 
   2   4  20      741.99      725.95     14.44 o 
   3   4  20       32.39       31.72      1.24 o 
   4   4  20      299.50      271.76      6.02 o 
   5   4  20      131.75      123.38      4.06 o 
   6   4  20       77.52       71.46      3.25 o 
   7   4  20       26.89       30.98      2.00 o 
  -7   5  20       58.77       63.98      2.58 o 
  -6   5  20       64.51       55.53      1.58 o 
  -5   5  20       59.18       68.30      2.01 o 
  -4   5  20      198.20      201.55      4.83 o 
  -3   5  20      304.70      336.63      6.04 o 
  -2   5  20       58.76       56.32      1.47 o 
  -1   5  20       34.06       43.84      2.40 o 
   0   5  20      365.20      353.93      9.47 o 
   1   5  20       34.68       43.68      1.82 o 
   2   5  20       59.48       54.61      2.12 o 
   3   5  20      305.35      328.22     10.82 o 
   4   5  20      198.76      200.74      4.55 o 
   5   5  20       60.18       62.57      2.29 o 
   6   5  20       64.68       59.63      2.66 o 
   7   5  20       58.54       56.13      2.83 o 
  -6   6  20        2.30        2.70      0.56 o 
  -5   6  20      167.65      166.49      4.88 o 
  -4   6  20      356.71      371.50      8.42 o 
  -3   6  20      768.69      759.28     14.47 o 
  -2   6  20      137.02      134.15      2.98 o 
  -1   6  20      228.52      227.26      4.95 o 
   0   6  20      102.27      100.08      3.48 o 
   1   6  20      224.73      216.50      5.05 o 
   2   6  20      137.83      132.58      3.37 o 
   3   6  20      767.57      746.74     38.39 o 
   4   6  20      352.63      351.97      9.24 o 
   5   6  20      166.74      162.67      3.83 o 
   6   6  20        2.36        3.00      0.83 o 
  -6   7  20       23.34       25.56      0.84 o 
  -5   7  20      143.07      142.53      3.31 o 
  -4   7  20        1.05        0.42      0.62 o 
  -3   7  20       41.48       40.65      1.81 o 
  -2   7  20      530.71      489.89      9.81 o 
  -1   7  20      801.39      703.57     27.39 o 
   0   7  20     1164.39     1116.24     27.53 o 
   1   7  20      800.39      738.17     14.53 o 
   2   7  20      529.12      481.96     29.40 o 
   3   7  20       41.41       41.47      2.66 o 
   4   7  20        0.94        1.25      0.75 o 
   5   7  20      141.95      143.75      3.38 o 
   6   7  20       23.44       23.82      1.50 o 
  -6   8  20       49.64       57.13      2.50 o 
  -5   8  20       11.16       12.60      0.70 o 
  -4   8  20       62.56       68.10      1.69 o 
  -3   8  20       90.13       83.62      1.72 o 
  -2   8  20       20.75       28.93      1.30 o 
  -1   8  20       95.25       85.45      5.08 o 
   0   8  20       17.08       16.49      2.33 o 
   1   8  20       92.37       83.18      4.75 o 
   2   8  20       22.28       30.65      2.33 o 
   3   8  20       90.29       85.11      4.00 o 
   4   8  20       62.45       67.10      2.01 o 
   5   8  20       10.83       13.80      0.82 o 
   6   8  20       49.21       50.63      2.33 o 
  -5   9  20       49.53       48.07      1.43 o 
  -4   9  20      249.49      270.04      4.29 o 
  -3   9  20      293.72      299.46      5.05 o 
  -2   9  20      135.36      138.20      3.07 o 
  -1   9  20       19.11       16.88      1.36 o 
   0   9  20      676.42      610.09     25.82 o 
   1   9  20       18.95       16.16      1.67 o 
   2   9  20      136.36      136.91      5.50 o 
   3   9  20      293.21      289.31     10.49 o 
   4   9  20      248.38      278.90     10.66 o 
   5   9  20       49.19       46.55      1.36 o 
  -4  10  20       71.21       63.37      1.78 o 
  -3  10  20       98.76      109.44      2.55 o 
  -2  10  20       54.21       59.65      2.47 o 
  -1  10  20      147.88      165.56      5.66 o 
   1  10  20      149.85      159.56      6.16 o 
   2  10  20       53.41       51.63      2.83 o 
   3  10  20       98.99      107.89      6.50 o 
   4  10  20       71.86       68.01      2.11 o 
  -2  11  20        2.80        3.30      0.67 o 
  -1  11  20       70.91       77.05      8.16 o 
   1  11  20       71.09       74.78      3.16 o 
   2  11  20        2.65        2.47      0.64 o 
   1   0  21       71.28       75.10      3.04 o 
   2   0  21      439.83      399.12     11.20 o 
   3   0  21     1856.59     1793.05     24.48 o 
   4   0  21      467.27      439.11      8.37 o 
   5   0  21      505.68      546.97     14.37 o 
   6   0  21        0.04        0.72      0.56 o 
   7   0  21       14.25       13.20      1.11 o 
  -7   1  21       48.60       47.71      1.43 o 
  -6   1  21      355.24      354.76      7.75 o 
  -5   1  21        1.28        1.09      0.55 o 
  -4   1  21      192.57      187.75      3.40 o 
  -3   1  21      735.62      689.24      9.78 o 
  -2   1  21      248.56      255.73      6.47 o 
  -1   1  21      386.23      370.36      7.80 o 
   0   1  21      167.44      153.66      5.15 o 
   1   1  21      382.65      373.08     11.12 o 
   3   1  21      729.86      691.03     10.68 o 
   4   1  21      194.86      193.06      3.82 o 
   5   1  21        1.30        1.51      0.62 o 
   6   1  21      352.27      342.36      9.37 o 
   7   1  21       47.35       53.80      3.16 o 
  -7   2  21       53.17       50.64      2.12 o 
  -6   2  21       53.05       54.07      1.74 o 
  -5   2  21      121.70      123.58      2.73 o 
  -4   2  21       27.25       26.33      1.03 o 
  -3   2  21     2177.16     2035.08     29.52 o 
  -2   2  21      183.24      193.21      4.16 o 
  -1   2  21      338.02      297.69      9.77 o 
   0   2  21      598.26      619.09     26.32 o 
   1   2  21      336.47      310.63     13.82 o 
   2   2  21      182.56      196.04      7.16 o 
   3   2  21     2171.44     1998.08     39.32 o 
   4   2  21       25.48       24.21      1.08 o 
   5   2  21      122.40      122.96      3.14 o 
   6   2  21       53.60       54.96      2.03 o 
   7   2  21       52.85       54.63      3.16 o 
  -7   3  21       92.21       98.62      3.24 o 
  -6   3  21      114.82      107.66      2.82 o 
  -5   3  21      185.59      174.19      3.58 o 
  -4   3  21      182.60      181.29      3.28 o 
  -3   3  21      666.67      711.29     10.89 o 
  -2   3  21      920.19      914.35     15.79 o 
  -1   3  21      270.00      254.51      6.11 o 
   0   3  21      139.32      153.73      7.83 o 
   1   3  21      266.29      253.30      7.16 o 
   2   3  21      916.24      912.25     17.81 o 
   3   3  21      667.01      717.89     12.28 o 
   4   3  21      183.01      179.67      3.60 o 
   5   3  21      184.62      175.96      4.26 o 
   6   3  21      113.70      109.87      3.36 o 
  -7   4  21       17.23       16.74      1.18 o 
  -6   4  21      180.85      171.90      3.40 o 
  -5   4  21      149.16      139.03      2.96 o 
  -4   4  21      300.69      292.74      5.47 o 
  -3   4  21      153.17      154.97      3.24 o 
  -2   4  21      164.56      158.11      2.96 o 
  -1   4  21      308.09      293.30      5.42 o 
   0   4  21      138.60      149.62      4.68 o 
   1   4  21      309.64      293.73      5.51 o 
   2   4  21      166.70      163.11      3.90 o 
   3   4  21      152.83      157.43      4.16 o 
   4   4  21      304.52      296.95      6.54 o 
   5   4  21      147.80      140.82      5.00 o 
   6   4  21      183.69      178.25      4.91 o 
  -6   5  21       24.28       25.79      0.94 o 
  -5   5  21       94.92       98.76      2.57 o 
  -4   5  21      232.56      228.33      4.40 o 
  -3   5  21      206.24      211.38      4.13 o 
  -2   5  21      577.87      558.80      8.76 o 
  -1   5  21      168.84      164.86      3.37 o 
   0   5  21        3.51        5.33      1.04 o 
   1   5  21      168.06      162.02      3.92 o 
   2   5  21      581.38      576.32     11.54 o 
   3   5  21      207.77      218.34      6.56 o 
   4   5  21      232.46      235.92      5.13 o 
   5   5  21       95.15       94.53      3.00 o 
   6   5  21       23.47       27.48      1.67 o 
  -6   6  21       32.24       33.00      1.12 o 
  -5   6  21      155.03      150.47      3.41 o 
  -4   6  21      102.56      107.98      2.80 o 
  -3   6  21       50.04       49.39      2.06 o 
  -2   6  21      113.08      114.62      3.10 o 
  -1   6  21      730.88      707.60     17.19 o 
   0   6  21       43.55       38.50      2.12 o 
   1   6  21      733.08      718.88     14.31 o 
   2   6  21      113.96      117.38      3.53 o 
   3   6  21       50.78       49.79      4.91 o 
   4   6  21      102.27      106.95      3.30 o 
   5   6  21      152.54      142.86      6.91 o 
   6   6  21       32.32       37.64      1.83 o 
  -6   7  21      139.16      139.02      3.53 o 
  -5   7  21      234.73      228.25      4.93 o 
  -4   7  21       88.99      100.50      2.58 o 
  -3   7  21      220.14      214.94      5.55 o 
  -2   7  21      139.08      136.60      2.85 o 
  -1   7  21      134.76      125.42      6.66 o 
   0   7  21       45.82       60.15      3.16 o 
   1   7  21      133.79      119.87      3.14 o 
   2   7  21      140.76      134.30      7.00 o 
   3   7  21      221.12      219.02      8.16 o 
   4   7  21       88.06       95.26      2.59 o 
   5   7  21      236.53      237.29      5.07 o 
   6   7  21      136.49      143.57      5.33 o 
  -5   8  21      129.95      140.31      4.38 o 
  -4   8  21      230.85      243.61      4.97 o 
  -3   8  21      225.52      225.29      4.07 o 
  -2   8  21       51.45       47.22      1.40 o 
  -1   8  21      489.39      488.84     20.49 o 
   0   8  21       96.75      104.10      5.83 o 
   1   8  21      489.34      471.59     26.65 o 
   2   8  21       49.94       46.30      2.66 o 
   3   8  21      224.24      227.68      8.33 o 
   4   8  21      230.25      241.12     10.18 o 
   5   8  21      128.51      136.97      3.15 o 
  -4   9  21       65.25       72.19      1.43 o 
  -3   9  21        8.07        8.23      0.79 o 
  -2   9  21      240.43      239.15      4.77 o 
   1   9  21       79.95       74.28      3.50 o 
   2   9  21      242.67      236.84      8.66 o 
   3   9  21        7.76        7.16      1.17 o 
   4   9  21       64.46       75.65      2.51 o 
  -3  10  21       27.13       28.39      1.37 o 
  -2  10  21        9.51       10.81      1.33 o 
  -1  10  21      178.80      195.70      7.16 o 
   1  10  21      178.73      188.71      7.00 o 
   2  10  21        9.64       10.83      1.17 o 
   3  10  21       26.87       29.37      1.40 o 
  -1  11  21       46.61       48.13      2.33 o 
   0  11  21        0.08        0.67      0.83 o 
   1  11  21       44.82       41.81      2.17 o 
   2  11  21       30.79       32.64      2.00 o 
   1   0  22       26.18       32.68      2.00 o 
   2   0  22      250.60      256.36      6.66 o 
   3   0  22     1171.99     1145.93     19.32 o 
   4   0  22       87.80       82.73      2.88 o 
   5   0  22       29.22       25.95      1.23 o 
   6   0  22        0.06        0.91      0.58 o 
   7   0  22       32.81       33.31      2.33 o 
  -7   1  22       79.73       88.20      3.00 o 
  -6   1  22      149.05      159.15      4.41 o 
  -5   1  22       99.29      106.31      2.75 o 
  -4   1  22      325.86      317.18      5.80 o 
  -3   1  22      447.41      428.05      6.34 o 
  -2   1  22      183.15      160.34      3.37 o 
  -1   1  22       52.98       54.39      2.01 o 
   1   1  22       51.51       48.63      3.00 o 
   2   1  22      182.95      150.75      3.72 o 
   3   1  22      448.09      434.08      8.57 o 
   4   1  22      322.31      312.39      5.83 o 
   5   1  22       99.34      105.54      4.88 o 
   6   1  22      149.22      156.12      5.50 o 
   7   1  22       78.64       91.77      4.33 o 
  -7   2  22        7.22        9.33      0.94 o 
  -6   2  22       12.75       15.11      1.13 o 
  -5   2  22       99.18       98.20      2.29 o 
  -4   2  22      277.07      282.42      5.89 o 
  -3   2  22      511.45      503.04      8.74 o 
  -2   2  22      810.95      839.60     14.59 o 
  -1   2  22      680.80      670.34     17.96 o 
   0   2  22       54.69       46.86      1.71 o 
   1   2  22      684.25      725.52     21.49 o 
   2   2  22      805.10      840.05     16.42 o 
   3   2  22      503.60      501.45      8.87 o 
   4   2  22      279.48      279.97      7.02 o 
   5   2  22       98.20       99.58      2.63 o 
   6   2  22       12.59       16.42      1.32 o 
   7   2  22        7.37       12.16      1.50 o 
  -7   3  22       81.28       86.48      3.25 o 
  -6   3  22        6.66        8.01      0.73 o 
  -5   3  22      450.17      420.73      7.65 o 
  -4   3  22      340.58      301.28      6.27 o 
  -3   3  22      195.67      167.06      3.41 o 
  -2   3  22      205.33      191.25      3.98 o 
  -1   3  22        6.93        9.12      0.79 o 
   0   3  22      804.60      770.95     13.24 o 
   1   3  22        6.54        8.49      0.99 o 
   2   3  22      208.67      204.81      5.35 o 
   3   3  22      194.76      169.30      3.46 o 
   4   3  22      341.86      303.82      7.84 o 
   5   3  22      450.18      420.18     10.90 o 
   6   3  22        7.11        6.90      0.83 o 
  -7   4  22       16.66       10.83      1.17 o 
  -6   4  22       95.65       93.71      2.10 o 
  -5   4  22      201.46      180.88      4.14 o 
  -4   4  22       41.85       44.43      1.41 o 
  -3   4  22      119.13      134.12      2.87 o 
  -2   4  22       22.52       30.76      1.24 o 
  -1   4  22      369.42      349.40      6.31 o 
   0   4  22        0.25        1.01      1.14 o 
   1   4  22      369.16      347.74      6.40 o 
   2   4  22       23.38       30.28      1.70 o 
   3   4  22      119.99      131.47      3.16 o 
   4   4  22       43.14       46.41      1.68 o 
   5   4  22      199.80      182.69      3.92 o 
   6   4  22       96.23       98.43      3.83 o 
  -6   5  22       19.12       23.64      1.84 o 
  -5   5  22      261.97      267.08      5.63 o 
  -4   5  22       14.43       13.00      0.83 o 
  -3   5  22      308.15      323.92      6.68 o 
  -2   5  22       44.26       44.50      1.32 o 
  -1   5  22        7.21        7.02      1.11 o 
   0   5  22       62.77       78.34      2.42 o 
   1   5  22        7.43        6.75      0.73 o 
   2   5  22       45.29       48.61      2.06 o 
   3   5  22      308.52      325.34      9.13 o 
   4   5  22       14.54       11.64      0.83 o 
   5   5  22      261.39      264.17      6.83 o 
   6   5  22       19.11       27.15      1.50 o 
  -6   6  22       29.13       35.52      1.07 o 
  -5   6  22      271.31      273.90      9.71 o 
  -4   6  22       16.00       14.68      1.01 o 
  -3   6  22      106.73      103.62      2.67 o 
  -2   6  22      434.69      444.21      9.15 o 
  -1   6  22      215.01      209.72      4.01 o 
   0   6  22       76.92       83.89      2.55 o 
   1   6  22      212.70      197.65      4.72 o 
   2   6  22      436.05      421.49     20.07 o 
   3   6  22      106.76       95.58      3.25 o 
   4   6  22       16.55       16.61      1.18 o 
   5   6  22      270.41      264.49      6.91 o 
   6   6  22       28.75       35.31      1.83 o 
  -5   7  22        3.69        3.96      0.52 o 
  -4   7  22       45.42       48.92      1.36 o 
  -3   7  22       86.53       83.80      1.91 o 
  -2   7  22      218.82      212.15      4.02 o 
  -1   7  22      328.23      342.97      9.24 o 
   0   7  22      154.59      156.53      4.80 o 
   1   7  22      330.70      319.80      7.00 o 
   2   7  22      220.66      207.34     11.83 o 
   3   7  22       87.87       85.11      4.00 o 
   4   7  22       44.33       46.31      1.56 o 
   5   7  22        3.67        4.22      0.56 o 
  -5   8  22       70.20       68.29      2.42 o 
  -4   8  22       43.28       42.76      1.05 o 
  -3   8  22       87.41       89.08      1.76 o 
  -2   8  22      123.02      129.71      2.91 o 
  -1   8  22      181.53      185.78      5.60 o 
   0   8  22      678.19      607.10     25.82 o 
   1   8  22      180.48      181.21      7.00 o 
   2   8  22      122.52      128.41      5.33 o 
   3   8  22       87.45       92.11      4.00 o 
   4   8  22       42.82       40.34      1.36 o 
   5   8  22       69.35       65.90      1.72 o 
  -4   9  22      378.52      380.38     13.99 o 
  -3   9  22       16.65       16.30      0.74 o 
  -2   9  22       85.72       89.06      2.14 o 
  -1   9  22      133.03      153.40      6.00 o 
   1   9  22      132.92      147.74      5.83 o 
   2   9  22       85.66       89.86      2.71 o 
   3   9  22       16.84       18.98      1.33 o 
   4   9  22      375.95      400.33      9.82 o 
  -2  10  22       21.86       21.65      1.67 o 
  -1  10  22      214.83      220.35      7.66 o 
   1  10  22      214.19      204.57      5.24 o 
   2  10  22       22.07       24.48      1.18 o 
   3  10  22      121.23      119.42      4.50 o 
   0  11  22        5.15        7.83      1.00 o 
   1   0  23      468.71      436.75     10.41 o 
   2   0  23        5.73        8.91      0.89 o 
   3   0  23        9.14        9.96      0.80 o 
   4   0  23      127.40      141.12      3.29 o 
   5   0  23        0.00        0.63      0.47 o 
   6   0  23        0.97        0.53      0.58 o 
   7   0  23        0.20        0.33      0.83 o 
  -7   1  23       79.03       92.94      4.33 o 
  -6   1  23       23.76       21.96      2.17 o 
  -5   1  23       13.02       14.54      0.94 o 
  -4   1  23        4.80        6.95      0.70 o 
  -3   1  23      684.71      695.80     10.83 o 
  -2   1  23       70.18       65.34      2.08 o 
  -1   1  23       41.10       51.78      1.73 o 
   0   1  23     2020.15     2008.53     31.26 o 
   1   1  23       40.68       50.46      2.18 o 
   2   1  23       71.18       65.26      2.07 o 
   3   1  23      684.53      703.24     12.07 o 
   4   1  23        4.86        7.41      0.71 o 
   5   1  23       13.23       14.82      1.34 o 
   6   1  23       23.95       21.50      2.42 o 
   7   1  23       78.79       94.94      4.33 o 
  -7   2  23      107.56      114.59      5.16 o 
  -6   2  23      186.56      191.96      5.91 o 
  -5   2  23       86.39       85.74      2.32 o 
  -4   2  23      184.93      182.37      4.23 o 
  -3   2  23      480.73      483.23      8.38 o 
  -2   2  23     1011.83     1014.24     17.33 o 
  -1   2  23      353.08      350.75      6.38 o 
   0   2  23      552.15      543.67      8.39 o 
   1   2  23      352.46      361.91      8.71 o 
   2   2  23     1009.05      997.17     19.46 o 
   3   2  23      480.04      475.00      8.70 o 
   4   2  23      188.21      180.47      7.09 o 
   5   2  23       85.16       86.22      2.42 o 
   6   2  23      187.29      205.12      4.42 o 
   7   2  23      107.44      123.75      5.16 o 
  -6   3  23       97.84      103.73      5.76 o 
  -5   3  23      114.83      111.67      2.46 o 
  -4   3  23        8.98       10.10      1.03 o 
  -3   3  23      314.21      293.44      6.14 o 
  -2   3  23       60.10       48.30      1.59 o 
  -1   3  23     1045.67      978.01     16.31 o 
   0   3  23       12.59       14.68      0.94 o 
   1   3  23     1045.63      975.00     18.22 o 
   2   3  23       61.12       47.90      2.11 o 
   3   3  23      312.76      289.53      9.69 o 
   4   3  23        8.28        9.43      0.74 o 
   5   3  23      116.25      113.75      2.83 o 
   6   3  23       96.99      110.19      3.20 o 
  -6   4  23       35.51       33.32      1.47 o 
  -5   4  23      257.07      254.10      5.38 o 
  -4   4  23      373.66      344.59      7.10 o 
  -3   4  23      190.14      207.38      4.57 o 
  -2   4  23       27.17       29.03      1.10 o 
  -1   4  23       46.75       52.26      1.60 o 
   0   4  23        6.71        5.58      0.84 o 
   1   4  23       47.31       50.78      1.60 o 
   2   4  23       26.33       28.70      1.65 o 
   3   4  23      190.77      206.21      4.51 o 
   4   4  23      378.27      357.87      8.89 o 
   5   4  23      257.46      251.93      5.32 o 
   6   4  23       34.95       35.98      1.83 o 
  -6   5  23       57.61       51.86      2.41 o 
  -5   5  23       79.90       75.11      3.88 o 
  -4   5  23       34.22       37.04      1.22 o 
  -3   5  23        6.46        4.99      0.77 o 
  -2   5  23      145.23      149.70      3.10 o 
  -1   5  23      156.52      152.26      3.17 o 
   0   5  23      985.01     1041.21     20.51 o 
   1   5  23      158.36      152.29      3.24 o 
   2   5  23      144.14      143.24      4.12 o 
   3   5  23        6.05        4.33      0.82 o 
   4   5  23       33.58       38.77      1.52 o 
   5   5  23       79.44       75.69      3.41 o 
   6   5  23       60.14       58.29      2.33 o 
  -5   6  23       45.34       56.86      2.73 o 
  -4   6  23      108.33      107.32      2.28 o 
  -3   6  23       25.07       22.08      1.18 o 
  -2   6  23       17.07       15.53      1.44 o 
  -1   6  23      220.36      215.10      4.11 o 
   0   6  23     1016.45      991.56     26.01 o 
   1   6  23      219.54      204.48      4.11 o 
   2   6  23       16.52       16.30      1.33 o 
   3   6  23       24.15       23.44      1.35 o 
   4   6  23      107.03      103.22      2.68 o 
   5   6  23       45.68       55.71      2.17 o 
   6   6  23       81.53       88.94      3.33 o 
  -5   7  23       25.73       25.19      0.80 o 
  -4   7  23        0.10        0.75      0.53 o 
  -3   7  23       14.87       13.81      0.72 o 
  -2   7  23       57.98       59.60      2.66 o 
  -1   7  23      239.92      245.94      7.04 o 
   0   7  23      345.55      387.81      8.73 o 
   1   7  23      240.85      239.34      4.55 o 
   2   7  23       56.51       56.92      2.06 o 
   3   7  23       14.97       15.32      1.67 o 
   4   7  23        0.10        0.53      0.51 o 
   5   7  23       24.96       22.76      1.67 o 
  -4   8  23       25.36       23.03      0.99 o 
  -3   8  23      285.25      294.15      5.16 o 
  -2   8  23      209.96      207.57      4.21 o 
  -1   8  23      100.56       99.10      4.50 o 
   0   8  23      132.24      156.06      6.16 o 
   1   8  23       98.02      100.69      3.06 o 
   2   8  23      210.21      203.67      5.36 o 
   3   8  23      285.41      294.47     10.33 o 
   4   8  23       26.07       26.77      1.01 o 
  -3   9  23      103.65      115.04      2.21 o 
  -2   9  23       35.65       40.34      1.21 o 
  -1   9  23        2.99        5.16      1.17 o 
   0   9  23       33.78       28.48      2.17 o 
   1   9  23        3.46        5.30      0.76 o 
   2   9  23       34.82       37.47      1.75 o 
   3   9  23      102.66      119.60      3.75 o 
  -2  10  23      179.41      185.04      6.33 o 
  -1  10  23       27.48       31.48      1.83 o 
   0  10  23       12.29        9.16      1.17 o 
   1  10  23       27.36       27.98      1.83 o 
   2  10  23      177.73      171.41      4.67 o 
   0   0  24     2322.76     2309.76     50.62 o 
   1   0  24      101.03      124.01      4.00 o 
   2   0  24      386.67      365.32      8.94 o 
   3   0  24       28.50       25.52      1.14 o 
   4   0  24      111.80      111.65      2.50 o 
   5   0  24       25.99       25.10      1.00 o 
   6   0  24      151.57      176.21     11.33 o 
   7   0  24        2.04        4.33      1.00 o 
  -7   1  24       35.14       29.98      1.83 o 
  -6   1  24       17.44       25.28      2.75 o 
  -5   1  24       73.74       69.65      2.15 o 
  -4   1  24      183.00      177.40      4.23 o 
  -3   1  24      360.95      403.89      7.34 o 
  -2   1  24      556.49      554.25     10.96 o 
  -1   1  24      120.95      111.20      4.15 o 
   0   1  24      703.57      684.03     11.10 o 
   1   1  24      121.40      113.35      3.47 o 
   2   1  24      557.68      568.72     11.26 o 
   3   1  24      359.63      409.94      7.33 o 
   4   1  24      184.58      181.80      3.59 o 
   5   1  24       72.99       67.19      1.99 o 
   6   1  24       17.71       25.59      1.23 o 
  -6   2  24       60.22       66.64      3.33 o 
  -5   2  24      175.79      197.04      4.38 o 
  -4   2  24      333.24      337.36      6.16 o 
  -3   2  24       39.49       42.33      1.80 o 
  -2   2  24       21.73       19.88      1.11 o 
  -1   2  24      426.56      426.29      7.57 o 
   0   2  24       22.68       21.81      1.04 o 
   1   2  24      429.09      425.21     10.23 o 
   2   2  24       22.00       18.41      1.41 o 
   3   2  24       39.84       46.24      1.44 o 
   4   2  24      331.57      339.72      6.88 o 
   5   2  24      175.85      199.38      4.48 o 
   6   2  24       60.58       67.91      2.24 o 
  -6   3  24       32.92       30.65      1.22 o 
  -5   3  24        6.44        5.74      0.70 o 
  -4   3  24        6.55        8.80      0.82 o 
  -3   3  24       40.34       35.78      1.44 o 
  -2   3  24       65.65       69.00      2.21 o 
  -1   3  24       95.96       88.67      2.16 o 
   0   3  24      551.60      519.11     10.09 o 
   1   3  24       97.41       86.68      2.40 o 
   2   3  24       64.75       66.46      2.53 o 
   3   3  24       40.10       33.89      1.41 o 
   4   3  24        6.61        8.73      0.77 o 
   5   3  24        6.33        5.37      1.00 o 
   6   3  24       33.37       34.48      1.67 o 
  -6   4  24        1.70        1.33      0.50 o 
  -5   4  24      181.57      171.71      4.56 o 
  -4   4  24       40.84       42.21      1.47 o 
  -3   4  24      125.88      138.71      3.23 o 
  -2   4  24       71.20       69.62      1.85 o 
  -1   4  24       30.44       28.70      1.20 o 
   0   4  24       88.00       89.61      2.62 o 
   1   4  24       31.46       30.17      1.38 o 
   2   4  24       72.22       70.27      2.83 o 
   3   4  24      123.56      130.45      3.13 o 
   4   4  24       40.21       41.94      1.41 o 
   5   4  24      180.75      168.56      7.33 o 
   6   4  24        1.66        1.17      0.67 o 
  -5   5  24      103.58       95.35      2.99 o 
  -4   5  24       19.35       20.13      1.06 o 
  -3   5  24      143.38      133.77      4.52 o 
  -2   5  24      166.51      158.64      3.22 o 
  -1   5  24      479.91      452.71      7.90 o 
   0   5  24      348.84      408.46      8.60 o 
   1   5  24      482.18      449.91      8.53 o 
   2   5  24      166.59      157.80      4.35 o 
   3   5  24      142.97      132.45      6.83 o 
   4   5  24       19.61       19.49      1.18 o 
   5   5  24      103.60       98.48      2.83 o 
   6   5  24        7.67        6.33      0.67 o 
  -5   6  24       99.42      107.99      3.17 o 
  -4   6  24        7.54        6.36      0.70 o 
  -3   6  24       37.12       39.19      1.41 o 
  -2   6  24      115.95      131.71      3.30 o 
  -1   6  24       92.81       95.82      2.22 o 
   0   6  24      496.34      517.35     14.36 o 
   1   6  24       92.15       96.37      2.26 o 
   2   6  24      118.11      131.99      3.76 o 
   3   6  24       36.70       36.76      1.59 o 
   4   6  24        7.27        5.63      1.08 o 
   5   6  24      100.27      107.35      4.25 o 
  -5   7  24      103.45       99.60      3.83 o 
  -4   7  24       77.50       93.32      1.94 o 
  -3   7  24       53.04       61.66      1.60 o 
  -2   7  24      244.96      248.82     10.99 o 
  -1   7  24     1108.34     1114.93     36.31 o 
   0   7  24       10.03        9.49      1.50 o 
   1   7  24     1106.38     1103.09     20.39 o 
   2   7  24      245.07      252.40      6.18 o 
   3   7  24       53.47       56.46      3.00 o 
   4   7  24       77.22       94.65      2.64 o 
   5   7  24      102.17       98.77      3.83 o 
  -4   8  24      249.53      249.83      7.58 o 
  -3   8  24       60.62       58.57      1.21 o 
  -2   8  24       94.58      102.22      2.94 o 
  -1   8  24      257.32      267.66      9.33 o 
   0   8  24      162.91      162.06      6.33 o 
   1   8  24      259.43      252.51      6.48 o 
   2   8  24       93.75       97.60      4.16 o 
   3   8  24       60.50       53.63      2.66 o 
   4   8  24      246.57      268.20      6.73 o 
  -2   9  24      121.08      129.91      4.83 o 
  -1   9  24      454.50      480.85     15.32 o 
   0   9  24       57.80       52.47      2.66 o 
   1   9  24      451.52      438.78     10.66 o 
   2   9  24      122.15      117.59      4.66 o 
   3   9  24      155.66      171.83      9.16 o 
  -1  10  24       38.24       32.81      1.83 o 
   0  10  24       15.03        9.16      1.00 o 
   1   0  25        0.13        2.58      0.92 o 
   2   0  25       82.07       91.92      3.00 o 
   3   0  25      110.07      123.26      2.69 o 
   4   0  25        2.58        2.25      0.65 o 
   5   0  25       36.46       51.09      1.36 o 
   6   0  25       26.08       34.78      1.92 o 
  -6   1  25       92.10      103.79      5.41 o 
  -5   1  25       37.26       36.81      1.13 o 
  -4   1  25      307.89      293.50      5.39 o 
  -3   1  25      147.11      142.60      4.08 o 
  -2   1  25       60.42       70.28      2.58 o 
  -1   1  25      441.19      434.17     13.70 o 
   0   1  25      268.91      273.14      4.89 o 
   1   1  25      441.80      464.50     10.65 o 
   2   1  25       62.00       69.30      2.59 o 
   3   1  25      146.97      143.23      3.02 o 
   4   1  25      310.41      290.67      5.39 o 
   5   1  25       37.84       37.42      1.36 o 
   6   1  25       92.60      106.60      4.00 o 
  -6   2  25      372.04      415.22     14.32 o 
  -5   2  25      390.32      419.44      8.47 o 
  -4   2  25      194.97      188.99      4.16 o 
  -3   2  25      105.61      101.65      2.62 o 
  -2   2  25      167.30      179.21      4.94 o 
  -1   2  25      353.41      357.38      7.14 o 
   0   2  25      131.04      125.03      2.62 o 
   1   2  25      352.12      372.61      8.88 o 
   2   2  25      168.25      185.12      5.00 o 
   3   2  25      106.05      100.19      2.62 o 
   4   2  25      194.75      193.32      3.73 o 
   5   2  25      391.47      415.77      8.70 o 
   6   2  25      372.46      412.23     14.32 o 
  -6   3  25       79.56       92.93      5.41 o 
  -5   3  25       22.88       23.32      1.23 o 
  -4   3  25      103.74      113.13      2.72 o 
  -3   3  25       14.38       14.02      0.99 o 
  -2   3  25       39.97       49.02      1.79 o 
  -1   3  25       31.05       38.37      1.35 o 
   0   3  25      271.46      302.64      6.18 o 
   1   3  25       30.39       35.68      1.50 o 
   2   3  25       40.31       50.60      2.06 o 
   3   3  25       14.71       14.28      0.96 o 
   4   3  25      103.35      112.96      2.76 o 
   5   3  25       23.55       23.72      0.99 o 
   6   3  25       79.64       99.10      3.66 o 
  -5   4  25       72.96       80.12      2.36 o 
  -4   4  25       16.26       18.72      0.96 o 
  -3   4  25       39.62       46.06      1.57 o 
  -2   4  25       32.64       35.73      1.30 o 
  -1   4  25       55.08       58.47      1.67 o 
   0   4  25       30.58       30.54      1.48 o 
   1   4  25       54.48       58.51      1.86 o 
   2   4  25       32.37       35.27      1.70 o 
   3   4  25       40.33       43.86      1.50 o 
   4   4  25       15.88       18.25      0.81 o 
   5   4  25       72.18       74.74      2.36 o 
   6   4  25       74.77       70.79      2.66 o 
  -5   5  25      216.97      232.49      5.64 o 
  -4   5  25       14.92       18.52      0.96 o 
  -3   5  25      253.15      255.75      5.30 o 
  -2   5  25      298.90      302.27      6.55 o 
  -1   5  25       66.79       66.08      1.80 o 
   0   5  25      547.78      558.80     11.41 o 
   1   5  25       68.03       68.02      1.99 o 
   2   5  25      299.51      307.09      7.41 o 
   3   5  25      253.13      253.20      6.29 o 
   4   5  25       15.03       18.11      1.17 o 
   5   5  25      218.96      228.14      5.77 o 
  -5   6  25       39.26       36.98      1.83 o 
  -4   6  25       85.79      105.76      2.31 o 
  -3   6  25      103.33      102.98      2.50 o 
  -2   6  25       74.71       78.51      2.58 o 
  -1   6  25       10.47        7.66      1.50 o 
   0   6  25        4.70        4.91      0.80 o 
   1   6  25       10.12        7.72      0.77 o 
   2   6  25       75.26       77.74      2.53 o 
   3   6  25      104.45      102.58      2.94 o 
   4   6  25       84.74      106.33      6.50 o 
   5   6  25       39.63       38.07      1.30 o 
  -4   7  25      151.65      145.13      3.82 o 
  -3   7  25      177.28      165.76      3.01 o 
  -2   7  25      199.47      188.95      6.16 o 
  -1   7  25      190.10      193.04      7.16 o 
   0   7  25      448.32      431.05     14.82 o 
   1   7  25      186.62      184.88      4.95 o 
   2   7  25      197.54      182.55      6.83 o 
   3   7  25      178.47      168.89      6.16 o 
   4   7  25      151.36      151.66      4.34 o 
  -3   8  25      111.32      108.15      2.40 o 
  -2   8  25       37.01       37.10      2.17 o 
  -1   8  25       62.17       72.12      3.16 o 
   0   8  25        6.71        7.99      1.17 o 
   1   8  25       60.32       60.10      2.06 o 
   2   8  25       37.73       33.81      2.00 o 
   3   8  25      110.24      108.62      6.08 o 
  -2   9  25       30.30       36.98      2.00 o 
  -1   9  25       49.93       56.96      2.66 o 
   0   9  25       11.53       14.32      1.33 o 
   1   9  25       50.66       51.63      2.50 o 
   0   0  26      427.16      438.77     10.46 o 
   1   0  26       49.75       54.14      2.24 o 
   2   0  26     1512.47     1601.50     35.44 o 
   3   0  26        0.40        2.25      0.58 o 
   4   0  26       40.02       39.21      1.24 o 
   5   0  26      559.44      578.16      9.80 o 
   6   0  26       37.04       43.35      1.48 o 
  -6   1  26       42.95       40.57      1.67 o 
  -5   1  26      262.84      268.54      4.81 o 
  -4   1  26      502.72      480.78      8.45 o 
  -3   1  26      161.54      156.73      3.62 o 
  -2   1  26      131.60      138.63      4.00 o 
  -1   1  26       84.32       88.73      2.94 o 
   0   1  26       94.19       85.29      1.99 o 
   1   1  26       84.10       90.99      3.00 o 
   2   1  26      131.58      138.63      4.33 o 
   3   1  26      161.83      158.67      3.72 o 
   4   1  26      505.15      488.89      8.44 o 
   5   1  26      265.27      271.51      5.80 o 
   6   1  26       42.74       41.31      1.67 o 
  -5   2  26      280.13      271.55      5.61 o 
  -4   2  26       45.80       43.15      1.57 o 
  -3   2  26      314.32      329.73      6.68 o 
  -2   2  26       15.63       16.98      1.35 o 
  -1   2  26      203.83      204.40      4.38 o 
   0   2  26      275.68      272.50      4.84 o 
   1   2  26      205.22      205.98      6.91 o 
   2   2  26       15.79       15.39      1.25 o 
   3   2  26      318.07      323.86     10.07 o 
   4   2  26       46.45       44.24      1.44 o 
   5   2  26      283.10      272.78      7.50 o 
  -5   3  26       62.68       62.14      1.88 o 
  -4   3  26      121.31      129.59      2.98 o 
  -3   3  26       90.30       91.96      2.82 o 
  -2   3  26       32.31       34.66      1.77 o 
  -1   3  26       48.97       52.70      1.73 o 
   0   3  26      985.31     1048.43     23.51 o 
   1   3  26       50.15       53.66      2.12 o 
   2   3  26       33.53       34.90      2.00 o 
   3   3  26       89.60       87.66      3.01 o 
   4   3  26      121.63      131.31      3.35 o 
   5   3  26       61.66       58.18      1.57 o 
  -5   4  26      154.40      172.97      4.17 o 
  -4   4  26      261.46      269.98      6.28 o 
  -3   4  26        2.26        1.96      0.64 o 
  -2   4  26       44.87       37.22      1.53 o 
  -1   4  26      285.31      314.09      6.21 o 
   0   4  26      296.83      296.10      9.08 o 
   1   4  26      284.57      309.08      6.28 o 
   2   4  26       44.26       36.69      1.92 o 
   3   4  26        2.08        2.53      0.60 o 
   4   4  26      258.38      262.84      4.76 o 
   5   4  26      153.57      159.19      4.30 o 
  -5   5  26       20.07       25.32      1.50 o 
  -4   5  26       14.99       16.15      1.69 o 
  -3   5  26       73.78       83.55      2.80 o 
  -2   5  26      231.87      230.25      5.82 o 
  -1   5  26      114.28      134.70      3.01 o 
   0   5  26       45.66       54.08      2.11 o 
   1   5  26      111.51      129.94      3.04 o 
   2   5  26      231.84      226.90      5.70 o 
   3   5  26       73.26       87.29      2.83 o 
   4   5  26       15.13       15.69      1.25 o 
   5   5  26       20.06       23.99      1.08 o 
  -4   6  26        4.52        4.09      0.51 o 
  -3   6  26        5.18        5.19      0.64 o 
  -2   6  26      112.88      122.03      3.41 o 
  -1   6  26       13.18       15.16      1.67 o 
   0   6  26       10.38        7.34      0.94 o 
   1   6  26       13.35       14.64      0.93 o 
   2   6  26      114.62      124.21      5.66 o 
   3   6  26        5.32        4.49      0.71 o 
   4   6  26        4.22        3.67      0.59 o 
  -3   7  26       56.80       55.60      1.50 o 
  -2   7  26       88.03       95.02      5.08 o 
  -1   7  26      171.65      177.05      6.66 o 
   0   7  26        0.03       -0.83      0.83 o 
   1   7  26      170.74      172.86      4.53 o 
   2   7  26       89.01       85.28      3.83 o 
   3   7  26       56.43       56.80      2.66 o 
  -2   8  26      253.12      288.31      9.49 o 
   0   8  26        6.03        4.50      1.00 o 
   1   8  26       11.57        7.83      1.00 o 
   2   8  26      254.05      267.66      9.49 o 
   1   0  27        7.82        9.93      2.25 o 
   2   0  27       15.69       14.96      1.23 o 
   3   0  27       17.76       19.20      1.06 o 
   4   0  27        0.45        0.90      0.54 o 
   5   0  27       16.86       18.77      0.87 o 
  -5   1  27      223.09      237.15      4.73 o 
  -4   1  27        8.53       11.68      1.03 o 
  -3   1  27       39.35       41.51      1.47 o 
  -2   1  27       94.29      106.90      3.24 o 
  -1   1  27       34.65       34.37      2.25 o 
   0   1  27       74.19       81.62      1.89 o 
   1   1  27       35.03       34.65      1.77 o 
   2   1  27       93.97      102.84      3.24 o 
   3   1  27       40.19       41.21      1.47 o 
   4   1  27        8.73       13.40      0.83 o 
   5   1  27      223.16      237.43      6.00 o 
  -5   2  27      207.90      216.86      5.28 o 
  -4   2  27      152.86      167.51      3.62 o 
  -3   2  27      193.98      192.26      5.74 o 
  -2   2  27      204.63      222.87      5.70 o 
  -1   2  27        1.55        3.14      0.82 o 
   0   2  27      192.34      203.86      4.39 o 
   1   2  27        1.60        5.08      0.94 o 
   2   2  27      206.12      220.93      5.70 o 
   3   2  27      194.43      191.59      4.16 o 
   4   2  27      152.31      166.49      4.69 o 
   5   2  27      210.75      218.88      5.54 o 
  -5   3  27      219.45      219.37      5.28 o 
  -4   3  27      189.04      186.72      4.32 o 
  -3   3  27       45.50       42.30      1.69 o 
  -2   3  27       23.81       22.33      1.41 o 
  -1   3  27       45.34       48.36      1.60 o 
   0   3  27      122.56      127.35      7.00 o 
   1   3  27       45.18       47.43      1.94 o 
   2   3  27       23.52       24.19      1.41 o 
   3   3  27       45.43       43.13      1.44 o 
   4   3  27      190.78      188.48      6.74 o 
   5   3  27      221.33      211.13      5.41 o 
  -5   4  27       56.37       64.12      2.66 o 
  -4   4  27       11.19       14.56      0.80 o 
  -3   4  27        8.20       11.24      0.83 o 
  -2   4  27      459.24      452.98     10.63 o 
  -1   4  27      225.15      207.81      4.35 o 
   0   4  27      453.00      448.64     10.58 o 
   1   4  27      226.10      213.07      4.50 o 
   2   4  27      460.24      456.49     10.65 o 
   3   4  27        8.52       13.52      1.06 o 
   4   4  27       10.99       13.25      0.92 o 
   5   4  27       56.11       60.96      2.66 o 
  -4   5  27       95.21       95.88      2.53 o 
  -3   5  27        9.09       10.18      0.77 o 
  -2   5  27        5.33        4.84      1.08 o 
  -1   5  27       66.30       67.78      1.85 o 
   0   5  27      129.38      133.44      3.76 o 
   1   5  27       65.79       66.58      1.83 o 
   2   5  27        5.24        3.29      0.71 o 
   3   5  27        9.59       11.50      0.94 o 
   4   5  27       93.88       96.77      4.91 o 
  -3   6  27        8.87        9.92      0.72 o 
  -2   6  27        0.11        0.42      0.75 o 
  -1   6  27       20.05       19.49      1.83 o 
   0   6  27      116.07      104.10      4.33 o 
   1   6  27       20.18       21.99      0.99 o 
   2   6  27        0.11        0.50      0.59 o 
   3   6  27        8.20        8.66      1.17 o 
   4   6  27       16.66       15.49      1.17 o 
  -2   7  27       10.11       12.71      1.42 o 
  -1   7  27       70.24       64.96      3.00 o 
   0   7  27       23.63       22.49      1.67 o 
   1   7  27       69.16       60.12      2.42 o 
   2   7  27        9.90       11.16      1.17 o 
   3   7  27        5.07        4.16      0.83 o 
  -1   8  27       14.49       16.66      1.33 o 
   0   0  28        8.88        6.07      1.17 o 
   1   0  28       22.57       20.61      1.35 o 
   2   0  28       51.97       51.92      2.50 o 
   3   0  28      473.55      482.20      9.36 o 
   4   0  28        0.27        0.33      0.48 o 
   5   0  28       82.82       85.44      3.33 o 
  -5   1  28      135.81      142.91      5.33 o 
  -4   1  28      635.11      684.73     41.31 o 
  -3   1  28       43.37       43.35      2.21 o 
  -2   1  28      121.17      128.60      3.65 o 
  -1   1  28      246.42      237.26      5.99 o 
   0   1  28        5.09        5.13      0.67 o 
   1   1  28      244.82      234.79      5.94 o 
   2   1  28      122.98      124.04      3.59 o 
   3   1  28       44.44       42.49      1.44 o 
   4   1  28      638.01      690.82     12.90 o 
   5   1  28      135.96      140.41      5.33 o 
  -5   2  28       73.83       76.28      3.00 o 
  -4   2  28       25.67       24.92      1.70 o 
  -3   2  28      175.58      177.06      4.16 o 
  -2   2  28      279.06      272.84      6.82 o 
  -1   2  28      210.01      227.88      5.19 o 
   0   2  28      276.09      289.27      7.05 o 
   1   2  28      211.94      233.13      5.82 o 
   2   2  28      279.12      280.37      6.82 o 
   3   2  28      176.10      173.64      6.50 o 
   4   2  28       26.58       27.40      1.16 o 
   5   2  28       73.87       74.95      3.00 o 
  -4   3  28       92.01       98.52      3.16 o 
  -3   3  28       91.61       89.07      3.27 o 
  -2   3  28       40.63       35.44      1.83 o 
  -1   3  28      284.28      302.24      5.92 o 
   0   3  28      119.49       97.07      3.83 o 
   1   3  28      286.36      301.95      7.35 o 
   2   3  28       40.96       37.52      1.65 o 
   3   3  28       91.94       88.56      2.18 o 
   4   3  28       92.31       97.40      3.80 o 
  -4   4  28       83.36       83.30      2.51 o 
  -3   4  28       10.69        9.82      1.06 o 
  -2   4  28      539.29      556.06     28.40 o 
  -1   4  28      149.19      161.55      3.45 o 
   0   4  28        7.80       11.18      1.06 o 
   1   4  28      149.16      162.69      4.23 o 
   2   4  28      538.24      555.27     22.32 o 
   3   4  28       10.83       11.79      0.94 o 
   4   4  28       84.09       87.40      5.00 o 
  -3   5  28      346.20      373.83     12.62 o 
  -2   5  28      131.32      125.45      3.41 o 
  -1   5  28      271.84      294.30     10.33 o 
   0   5  28        7.63        7.41      1.08 o 
   1   5  28      274.26      291.58      5.76 o 
   2   5  28      132.02      125.60      7.33 o 
   3   5  28      345.80      367.09     12.49 o 
   4   5  28       55.05       55.13      2.50 o 
  -3   6  28       30.10       21.99      1.50 o 
  -2   6  28       13.62       13.36      1.25 o 
  -1   6  28       77.41       77.28      3.50 o 
   0   6  28      109.21      106.60      4.33 o 
   1   6  28       78.35       80.45      2.36 o 
   2   6  28       13.36       10.83      1.17 o 
   3   6  28       29.21       21.99      1.50 o 
  -1   7  28       42.03       41.31      2.17 o 
   0   7  28      117.22      117.76      4.50 o 
   1   0  29       98.72      106.08      3.12 o 
   2   0  29       60.30       57.35      2.06 o 
   3   0  29       12.29       10.98      0.77 o 
   4   0  29       70.14       73.31      2.43 o 
  -4   1  29      201.08      207.08      7.00 o 
  -3   1  29       22.27       28.58      1.15 o 
  -2   1  29       23.29       29.09      1.47 o 
  -1   1  29       18.73       21.62      1.30 o 
   0   1  29       25.48       19.53      0.99 o 
   1   1  29       19.42       22.27      1.30 o 
   2   1  29       24.38       31.11      1.47 o 
   3   1  29       21.49       29.59      2.03 o 
   4   1  29      198.55      206.37      4.16 o 
  -4   2  29       94.12       91.74      2.59 o 
  -3   2  29       86.61       87.88      2.18 o 
  -2   2  29       52.72       52.69      1.94 o 
  -1   2  29      381.11      381.74      9.00 o 
   0   2  29      276.90      308.31      7.41 o 
   1   2  29      381.61      380.16      9.00 o 
   2   2  29       52.05       55.33      1.94 o 
   3   2  29       87.64       91.82      2.18 o 
   4   2  29       95.13       87.61      2.46 o 
  -4   3  29      136.06      130.41      5.00 o 
  -3   3  29       14.91       13.39      0.77 o 
  -2   3  29       59.62       61.50      2.06 o 
  -1   3  29      143.11      127.37      2.81 o 
   0   3  29        2.27        2.11      1.08 o 
   1   3  29      145.36      127.43      3.47 o 
   2   3  29       59.58       61.16      2.06 o 
   3   3  29       15.34       14.75      0.77 o 
   4   3  29      135.56      125.92      4.83 o 
  -3   4  29       42.74       45.29      2.27 o 
  -2   4  29       58.99       62.91      2.06 o 
  -1   4  29      187.12      188.94      3.84 o 
   0   4  29      655.98      657.76     14.82 o 
   1   4  29      186.46      193.29      8.49 o 
   2   4  29       60.26       65.82      5.41 o 
   3   4  29       43.71       47.63      1.59 o 
  -3   5  29       54.18       57.46      2.50 o 
  -2   5  29       51.78       50.60      3.00 o 
  -1   5  29      195.47      198.53      7.16 o 
   0   5  29        7.75        6.95      1.25 o 
   1   5  29      196.70      200.97      8.08 o 
   2   5  29       50.72       47.80      2.33 o 
   3   5  29       53.93       47.80      2.33 o 
  -1   6  29      157.15      143.07      5.33 o 
   0   6  29       84.94       88.77      3.66 o 
   0   0  30       73.02       60.32      2.58 o 
   1   0  30       66.14       65.67      2.58 o 
   2   0  30       77.23       79.67      2.41 o 
   3   0  30       64.09       73.73      1.82 o 
  -3   1  30      358.03      365.31      8.73 o 
  -2   1  30       29.84       28.04      1.33 o 
  -1   1  30       30.74       30.48      1.35 o 
   0   1  30      199.90      196.72      4.94 o 
   1   1  30       31.51       29.44      1.41 o 
   2   1  30       29.52       26.16      1.30 o 
   3   1  30      356.96      375.25     12.80 o 
  -3   2  30        9.82        8.14      0.60 o 
  -2   2  30       19.65       14.29      1.00 o 
  -1   2  30       40.81       37.90      1.53 o 
   0   2  30        5.08        9.76      0.82 o 
   1   2  30       41.50       35.56      1.53 o 
   2   2  30       20.51       16.36      1.06 o 
   3   2  30        9.84        8.26      0.73 o 
  -3   3  30      199.36      202.37      7.00 o 
  -2   3  30      312.91      321.40      9.41 o 
  -1   3  30      273.76      290.76      5.50 o 
   0   3  30      135.18      150.22      3.88 o 
   1   3  30      272.72      282.39      6.77 o 
   2   3  30      312.55      318.29     10.99 o 
   3   3  30      199.84      218.00      5.11 o 
  -2   4  30       60.13       50.63      2.33 o 
  -1   4  30        8.30        7.83      1.17 o 
   0   4  30       38.60       34.15      1.41 o 
   1   4  30        8.22        8.93      0.76 o 
   2   4  30       60.17       54.99      5.33 o 
  -2   5  30       13.61       13.16      1.17 o 
  -1   5  30       63.98       65.79      2.83 o 
   0   5  30       65.24       59.79      2.66 o 
   1   0  31       50.53       47.15      1.92 o 
   2   0  31        7.04        5.48      0.71 o 
   3   0  31       12.33       19.99      1.50 o 
  -3   1  31       94.27       96.27      3.66 o 
  -2   1  31       30.43       28.15      1.83 o 
  -1   1  31       32.35       33.54      1.35 o 
   0   1  31       98.17       85.11      3.33 o 
   1   1  31       32.14       31.91      1.30 o 
   2   1  31       30.36       28.20      1.23 o 
   3   1  31       93.87       90.44      3.66 o 
  -2   2  31      161.69      161.73      5.50 o 
  -1   2  31      116.53      132.28      3.41 o 
   0   2  31       78.33       83.93      2.41 o 
   1   2  31      116.45      127.22      3.35 o 
   2   2  31      161.89      161.20      4.00 o 
  -2   3  31       86.38       91.27      3.66 o 
  -1   3  31        8.75        8.16      1.00 o 
   0   3  31      590.26      582.00     13.05 o 
   1   3  31        9.10        8.12      0.71 o 
   2   3  31       86.77       89.44      3.50 o 
  -1   4  31       15.25       15.66      1.33 o 
  -1   1  32       40.13       39.81      2.00 o 
                                                 
